# Supplementary material for: Causal effects of dietary composition on multiple sclerosis risk and severity: a Mendelian randomization study
Source: Front Nutr. 2024 May 30;11:1410745. doi: 10.3389/fnut.2024.1410745 (PMC11169663; doi:10.3389/fnut.2024.1410745)
Supplement: Supplementary file 1 [file Table_1.xlsx]

## Sheet: Table S1
Table S1: GWAS Dataset Details for MR Study
phenotype	Year	Consortium	Sample size	Cases	Controls	Population	ID/PMID
Outcomes
Multiple sclerosis	2019	IMSGC (International Multiple Sclerosis Genetics Consortium)	115803	47429	68374	European	ieu-b-18
Multiple sclerosis severity	2023	IMSGC (International Multiple Sclerosis Genetics Consortium)	12584	-	-	European	37380766
Exposure (dietary composition)
Beef intake	2018	MRC-IEU	461053	-	-	European	ukb-b-2862
Lamb/mutton intake	2018	MRC-IEU	460006	-	-	European	ukb-b-14179
Pork intake	2018	MRC-IEU	460162	-	-	European	ukb-b-5640
Oily fish intake	2018	MRC-IEU	460443	-	-	European	ukb-b-2209
Non-oily fish intake	2018	MRC-IEU	460880	-	-	European	ukb-b-17627
Poultry intake	2018	MRC-IEU	461900	-	-	European	ukb-b-8006
Processed meat intake	2018	MRC-IEU	461981	-	-	European	ukb-b-6324
Raw vegetable intake	2018	MRC-IEU	435435	-	-	European	ukb-b-1996
Cooked vegetable intake	2018	MRC-IEU	448651	-	-	European	ukb-b-8089
Fresh fruit intake	2018	MRC-IEU	446462	-	-	European	ukb-b-3881
Dried fruit intake	2018	MRC-IEU	421764	-	-	European	ukb-b-16576
Bread intake	2018	MRC-IEU	452236	-	-	European	ukb-b-11348
Cereal intake	2018	MRC-IEU	441640	-	-	European	ukb-b-15926
Milk intake	2018	MRC-IEU	64943	-	-	European	ukb-b-2966
Cheese intake	2018	MRC-IEU	451486	-	-	European	ukb-b-1489
Alcoholic intake	2019	GSCAN (GWAS and Sequencing Consortium of Alcohol and Nicotine use)	335394	-	-	European	ieu-b-73
Coffee intake	2018	MRC-IEU	428860	-	-	European	ukb-b-5237
Tea intake	2018	MRC-IEU	447485	-	-	European	ukb-b-6066
Water intake	2018	MRC-IEU	427588	-	-	European	ukb-b-14898
Vitamin A	2018	MRC-IEU	460351	-	-	European	ukb-b-9596
Vitamin B	2018	MRC-IEU	460351	-	-	European	ukb-b-10188
Vitamin C	2018	MRC-IEU	460351	-	-	European	ukb-b-15175
Vitamin D	2018	MRC-IEU	460351	-	-	European	ukb-b-12648
Vitamin E	2018	MRC-IEU	460351	-	-	European	ukb-b-12506
Folic acid or Folate	2018	MRC-IEU	460351	-	-	European	ukb-b-3563
Fish oil	2018	MRC-IEU	461384	-	-	European	ukb-b-11075
Calcium	2018	MRC-IEU	461,384	-	-	European	ukb-b-7043
Iron	2018	MRC-IEU	461,384	-	-	European	ukb-b-14863
Zinc	2018	MRC-IEU	461,384	-	-	European	ukb-b-13891
Selenium	2018	MRC-IEU	461,384	-	-	European	ukb-b-19158

## Sheet: Table S2
Table S2: The instrumental variables for dietary composition.
Exposure	CHR	POS	SNP	Effect_allele	Other_allele	Samplesize	BETA	SE	P	F
Alcoholic drinks per week	1	173848808	rs28680958	A	G	532042	-0.0135848	0.0023684	9.78e-09	32.9
Alcoholic drinks per week	2	27730940	rs1260326	C	T	532340	0.023812	0.00198433	3.33e-33	144
Alcoholic drinks per week	2	63269604	rs6739804	C	T	532202	-0.0129688	0.00208202	4.72e-10	38.7998
Alcoholic drinks per week	2	44271496	rs75120545	T	C	474779	-0.0327862	0.00567307	7.59e-09	33.4
Alcoholic drinks per week	2	144272376	rs71404478	T	C	511751	-0.0125899	0.00201085	3.83e-10	39.1999
Alcoholic drinks per week	2	45141180	rs494904	C	T	531073	0.0150848	0.00196055	1.41e-14	59.2002
Alcoholic drinks per week	3	85766025	rs9835772	T	A	530478	0.0132042	0.00224155	3.9e-09	34.6998
Alcoholic drinks per week	3	85403892	rs28732378	G	A	530009	-0.0167274	0.00219076	2.24e-14	58.2998
Alcoholic drinks per week	4	42117559	rs16854020	A	G	533501	0.018083	0.0029068	4.82e-10	38.7
Alcoholic drinks per week	4	100279889	rs78234152	A	G	534076	0.0276538	0.00307075	2.18e-19	81.1
Alcoholic drinks per week	4	143654889	rs331939	A	G	536700	-0.0119016	0.00202921	4.5e-09	34.3999
Alcoholic drinks per week	4	100239319	rs1229984	C	T	514602	0.188115	0.00617852	1e-200	926.996
Alcoholic drinks per week	4	103188709	rs13107325	T	C	528164	-0.0364548	0.00391286	1.23e-20	86.8002
Alcoholic drinks per week	4	39413780	rs28712821	A	G	525616	0.0283339	0.00197411	1.1e-46	206.001
Alcoholic drinks per week	5	155902003	rs55872084	T	G	529669	0.0127314	0.0022684	1.98e-08	31.5002
Alcoholic drinks per week	7	153489725	rs6969458	A	G	509646	0.0127063	0.00193545	5.2e-11	43.0997
Alcoholic drinks per week	7	103812171	rs2299409	A	G	534249	-0.0105546	0.00193346	4.8e-08	29.7998
Alcoholic drinks per week	7	69783020	rs10085696	G	A	535056	-0.0160517	0.00249471	1.24e-10	41.4002
Alcoholic drinks per week	8	126500031	rs28601761	G	C	523035	0.0112989	0.00195507	7.6e-09	33.4001
Alcoholic drinks per week	9	108755622	rs55932213	G	A	515956	0.0124767	0.002216	1.8e-08	31.7001
Alcoholic drinks per week	11	113412443	rs4309187	C	A	531063	0.0147908	0.00208756	1.37e-12	50.2002
Alcoholic drinks per week	11	113655696	rs17542254	G	A	533884	0.0131418	0.00214605	8.96e-10	37.4999
Alcoholic drinks per week	11	27694241	rs2049045	C	G	532726	-0.0137683	0.00250539	3.97e-08	30.2002
Alcoholic drinks per week	11	47428565	rs4752999	T	C	529379	-0.0145643	0.00207008	2.03e-12	49.5
Alcoholic drinks per week	12	92081800	rs1387766	A	G	535067	-0.010827	0.00198336	4.79e-08	29.7998
Alcoholic drinks per week	14	94844947	rs28929474	T	C	528430	-0.0476809	0.00713966	2.39e-11	44.5999
Alcoholic drinks per week	14	57281154	rs962961	T	C	533853	-0.0121885	0.00205146	2.78e-09	35.3
Alcoholic drinks per week	16	73912503	rs11860773	C	T	515422	-0.0150051	0.00244381	8.35e-10	37.7001
Alcoholic drinks per week	16	28526897	rs153106	C	T	531637	-0.0136118	0.00195858	3.63e-12	48.3002
Alcoholic drinks per week	16	85721809	rs13332432	G	C	516946	0.014005	0.00214072	5.94e-11	42.8003
Alcoholic drinks per week	16	72338507	rs79616692	C	G	529527	0.0188085	0.00315231	2.38e-09	35.6
Alcoholic drinks per week	17	44189858	rs76640332	A	G	514949	-0.0210081	0.00238944	1.47e-18	77.3003
Alcoholic drinks per week	17	7733833	rs34121753	G	A	518183	0.0110694	0.00195072	1.39e-08	32.2002
Alcoholic drinks per week	19	49211969	rs676388	C	T	531996	0.0150976	0.00193147	5.49e-15	61.0998
Alcoholic drinks per week	20	25027630	rs6106989	A	G	520623	0.0108994	0.00198336	3.81e-08	30.1997
Beef intake	1	97743702	rs11165829	G	C	461053	-0.0102001	0.00177865	9.8e-09	32.8873
Beef intake	1	205308591	rs1105388	T	C	461053	-0.0113754	0.00187563	1.3e-09	36.7823
Beef intake	1	72940273	rs10789340	G	A	461053	-0.0137797	0.00176936	6.8e-15	60.6523
Beef intake	2	33866464	rs1470610	C	G	461053	-0.0122159	0.00215779	1.5e-08	32.0503
Beef intake	2	147946069	rs62169335	T	C	461053	-0.00968628	0.00173523	2.4e-08	31.1602
Beef intake	3	71034748	rs4676964	T	C	461053	0.0133533	0.00172438	9.6e-15	59.9669
Beef intake	6	26180634	rs62396185	C	G	461053	-0.0148447	0.00195102	2.8e-14	57.8921
Beef intake	7	97819047	rs7791463	A	G	461053	0.00954846	0.00171063	2.4e-08	31.1569
Beef intake	8	10126532	rs79809011	A	G	461053	-0.0280593	0.00508482	3.4e-08	30.4511
Beef intake	9	15568070	rs9407624	A	T	461053	-0.0137626	0.00171589	1.1e-15	64.3313
Beef intake	9	11526198	rs10959890	C	T	461053	-0.0126658	0.00209611	1.5e-09	36.5121
Beef intake	10	65317045	rs12247907	C	G	461053	0.00984097	0.00171131	8.9e-09	33.0688
Beef intake	16	53800954	rs1421085	C	T	461053	-0.0121232	0.00174274	3.5e-12	48.3915
Beef intake	18	53412903	rs784251	T	C	461053	-0.0103387	0.00171651	1.7e-09	36.2777
Beef intake	19	45411941	rs429358	C	T	461053	-0.0148514	0.00236847	3.6e-10	39.3187
Beef intake	19	42588999	rs11878917	A	G	461053	0.0150187	0.00274812	4.6e-08	29.8671
Beef intake	22	41797547	rs132901	T	C	461053	0.0139249	0.00209282	2.9e-11	44.2711
Bread intake	1	98461443	rs9662365	T	C	452236	0.0121661	0.00198921	9.6e-10	37.406
Bread intake	2	200705623	rs13023099	A	C	452236	-0.0114708	0.00202287	1.4e-08	32.1552
Bread intake	2	136707982	rs6754311	C	T	452236	0.0141353	0.00224657	3.1e-10	39.5886
Bread intake	2	27598097	rs4665972	C	T	452236	-0.0142361	0.00204335	3.2e-12	48.5396
Bread intake	2	44673517	rs75287965	A	G	452236	-0.0247475	0.00409745	1.5e-09	36.4784
Bread intake	2	57995348	rs13016665	A	C	452236	0.0147544	0.00202829	3.5e-13	52.9155
Bread intake	2	163776010	rs1492988	G	C	452236	0.0115447	0.00203549	1.4e-08	32.1682
Bread intake	3	81834065	rs9832088	A	T	452236	0.0147289	0.00198902	1.3e-13	54.8356
Bread intake	3	23241798	rs9881332	G	C	452236	0.0113702	0.00202188	1.9e-08	31.6246
Bread intake	3	85144149	rs1994315	C	T	452236	-0.0168239	0.00214445	4.3e-15	61.5491
Bread intake	4	17932319	rs73802707	T	C	452236	-0.0159296	0.00276165	8e-09	33.2715
Bread intake	5	166835294	rs2068650	C	A	452236	-0.013938	0.00199929	3.1e-12	48.6015
Bread intake	5	92683607	rs17083079	A	G	452236	0.0301138	0.00467938	1.2e-10	41.4147
Bread intake	6	29933225	rs2517678	T	C	452236	0.013233	0.00208598	2.2e-10	40.2436
Bread intake	6	140286236	rs596878	C	A	452236	-0.011739	0.00201069	5.3e-09	34.0857
Bread intake	7	127694032	rs79436018	C	T	452236	-0.0176147	0.00311645	1.6e-08	31.947
Bread intake	7	143704416	rs7802468	T	C	452236	-0.0233527	0.00205629	6.9e-30	128.975
Bread intake	10	64525135	rs10761661	T	C	452236	-0.0114852	0.00200486	1e-08	32.8178
Bread intake	10	63591768	rs55745436	T	C	452236	0.0134245	0.00234263	1e-08	32.8389
Bread intake	11	131882807	rs1940033	T	C	452236	-0.011079	0.00202843	4.7e-08	29.8319
Bread intake	12	46170982	rs11183201	C	T	452236	-0.016725	0.00199574	5.3e-17	70.2303
Bread intake	12	50155400	rs6580721	G	A	452236	0.017205	0.00254355	1.3e-11	45.754
Bread intake	12	123424071	rs11060853	G	A	452236	-0.012789	0.00202087	2.5e-10	40.0494
Bread intake	13	66204880	rs9564268	C	T	452236	-0.0121606	0.00204932	3e-09	35.212
Bread intake	13	66713569	rs9529024	T	A	452236	-0.0129169	0.00206792	4.2e-10	39.0166
Bread intake	14	97837568	rs11628639	C	T	452236	-0.013495	0.00232226	6.2e-09	33.7695
Bread intake	14	98587669	rs9323989	C	T	452236	-0.0116143	0.00205547	1.6e-08	31.9274
Bread intake	15	41825092	rs28406095	A	G	452236	-0.010949	0.00200012	4.4e-08	29.9666
Bread intake	16	754230	rs4984685	A	G	452236	0.0135849	0.00248083	4.4e-08	29.986
Bread intake	18	53130630	rs62091167	C	A	452236	-0.0138402	0.0024253	1.2e-08	32.5652
Bread intake	18	40994935	rs656817	G	A	452236	-0.0126883	0.00210929	1.8e-09	36.1855
Bread intake	21	46496880	rs7276867	C	G	452236	0.011348	0.002003	1.5e-08	32.0979
Calcium	3	97606672	rs12637414	G	A	461384	-0.00431847	0.000742746	6.1e-09	33.8049
Calcium	12	65733836	rs112241441	T	C	461384	0.00929022	0.00162903	1.2e-08	32.5232
Calcium	13	42951449	rs9533090	T	C	461384	0.00314385	0.000519866	1.5e-09	36.5713
Calcium	19	4432973	rs243372	A	G	461384	0.00366138	0.000517819	1.5e-12	49.9958
Cereal intake	1	113097633	rs10857964	C	T	441640	0.0140866	0.0022053	1.7e-10	40.8016
Cereal intake	1	44248272	rs12354267	C	T	441640	0.0116473	0.00193279	1.7e-09	36.3146
Cereal intake	1	153797015	rs112780312	A	G	441640	-0.0121483	0.0020189	1.8e-09	36.2077
Cereal intake	2	45189441	rs184643	A	G	441640	-0.0121653	0.00180474	1.6e-11	45.4377
Cereal intake	2	60204427	rs6545770	T	A	441640	-0.013728	0.00206041	2.7e-11	44.3923
Cereal intake	2	136608646	rs4988235	A	G	441640	0.0114	0.00201241	1.5e-08	32.0905
Cereal intake	3	35775115	rs67723420	A	T	441640	0.0105252	0.00184665	1.2e-08	32.4856
Cereal intake	3	25110415	rs7619139	A	T	441640	-0.016951	0.00181499	9.7e-21	87.2252
Cereal intake	3	141140968	rs9846396	T	C	441640	0.0119674	0.00180031	3e-11	44.1881
Cereal intake	4	93465297	rs11097340	T	C	441640	-0.0115334	0.00181501	2.1e-10	40.3791
Cereal intake	4	123009766	rs3115230	A	C	441640	-0.0114779	0.00207131	3e-08	30.7068
Cereal intake	4	39414993	rs11940694	G	A	441640	-0.0126647	0.00183426	5e-12	47.6725
Cereal intake	5	87469663	rs10057775	C	T	441640	0.0200293	0.00289378	4.5e-12	47.9072
Cereal intake	5	59650336	rs79642906	A	G	441640	-0.0181581	0.00322812	1.9e-08	31.6404
Cereal intake	6	125170409	rs1853931	A	G	441640	-0.0113368	0.00181017	3.8e-10	39.2231
Cereal intake	6	19721681	rs6918737	A	T	441640	0.0137325	0.00210976	7.6e-11	42.3675
Cereal intake	6	50789176	rs2817377	A	G	441640	0.00990084	0.00178933	3.1e-08	30.617
Cereal intake	6	51258579	rs2504706	C	T	441640	0.0181793	0.00210238	5.3e-18	74.7708
Cereal intake	6	98310484	rs9374896	T	C	441640	0.0175265	0.00179165	1.3e-22	95.6939
Cereal intake	7	17284577	rs4410790	C	T	441640	-0.0109143	0.00184697	3.4e-09	34.9198
Cereal intake	7	1989976	rs62442924	T	C	441640	0.0127309	0.00225709	1.7e-08	31.8142
Cereal intake	7	73025975	rs13234131	G	A	441640	0.0170117	0.0026602	1.6e-10	40.8947
Cereal intake	8	9183358	rs9987289	G	A	441640	0.0178679	0.0030947	7.8e-09	33.3357
Cereal intake	8	64391730	rs4739095	A	G	441640	-0.0128656	0.00210523	9.9e-10	37.3475
Cereal intake	8	76758514	rs2927238	G	T	441640	0.0102465	0.0018288	2.1e-08	31.392
Cereal intake	9	86752641	rs2799849	T	C	441640	-0.0123289	0.00190573	9.8e-11	41.8529
Cereal intake	9	128528978	rs7040561	A	T	441640	-0.0162685	0.00252002	1.1e-10	41.6761
Cereal intake	11	28742220	rs491711	C	A	441640	0.0116885	0.00193366	1.5e-09	36.5391
Cereal intake	11	77916279	rs2450126	G	A	441640	-0.0149019	0.00245669	1.3e-09	36.7945
Cereal intake	11	40966859	rs10837531	G	C	441640	0.0107836	0.00179687	2e-09	36.0159
Cereal intake	11	46210773	rs11038810	G	A	441640	0.0111343	0.00186325	2.3e-09	35.7095
Cereal intake	11	121553314	rs627185	G	C	441640	-0.0108269	0.00179076	1.5e-09	36.5539
Cereal intake	15	75027880	rs2472297	T	C	441640	-0.0158518	0.00202189	4.5e-15	61.467
Cereal intake	16	73912588	rs1104608	C	G	441640	0.0108629	0.00181843	2.3e-09	35.686
Cereal intake	17	27382061	rs68136852	A	C	441640	-0.0141222	0.00247848	1.2e-08	32.4664
Cereal intake	17	38125856	rs3859193	A	T	441640	-0.0103258	0.00179925	9.5e-09	32.9355
Cereal intake	18	1839564	rs8097544	G	A	441640	-0.0246368	0.00254108	3.2e-22	94.0009
Cereal intake	18	6407483	rs4797242	A	C	441640	0.0114312	0.00194889	4.5e-09	34.404
Cereal intake	19	18818335	rs11670024	G	A	441640	0.0160114	0.00279947	1.1e-08	32.712
Cereal intake	19	31211647	rs6510177	C	T	441640	-0.0130354	0.00228744	1.2e-08	32.475
Cereal intake	19	42752078	rs78854891	C	T	441640	0.0221411	0.00363312	1.1e-09	37.1397
Cereal intake	19	45422846	rs56131196	A	G	441640	0.0180024	0.00227695	2.7e-15	62.5106
Cereal intake	19	49259529	rs838133	G	A	441640	-0.0206515	0.00184331	3.9e-29	125.518
Cheese intake	1	4670487	rs78876700	A	G	451486	0.0180965	0.00327852	3.4e-08	30.4673
Cheese intake	1	93676011	rs531358	T	C	451486	0.0131666	0.00233731	1.8e-08	31.7333
Cheese intake	1	98546134	rs2802530	A	G	451486	0.0186266	0.00339704	4.2e-08	30.0653
Cheese intake	1	154295592	rs6685323	T	C	451486	-0.0131886	0.00241592	4.8e-08	29.8011
Cheese intake	2	24049453	rs2339928	A	G	451486	0.0148578	0.00244494	1.2e-09	36.9294
Cheese intake	2	58433375	rs12475594	G	A	451486	0.0160073	0.00292518	4.4e-08	29.9455
Cheese intake	2	45154689	rs504675	T	C	451486	0.0274418	0.00234182	1e-31	137.315
Cheese intake	2	136484232	rs72970243	A	G	451486	0.0222011	0.00340166	6.7e-11	42.5958
Cheese intake	2	166299635	rs1514755	G	A	451486	0.0163749	0.00261651	3.9e-10	39.1663
Cheese intake	3	161549397	rs79184944	A	T	451486	0.0196018	0.00328458	2.4e-09	35.6149
Cheese intake	3	36915814	rs4296548	G	T	451486	0.0130245	0.00228781	1.2e-08	32.4102
Cheese intake	3	68410652	rs62245792	A	T	451486	-0.0179341	0.00316317	1.4e-08	32.1451
Cheese intake	3	107637010	rs77742462	G	A	451486	-0.0474668	0.00827804	9.8e-09	32.8795
Cheese intake	3	49890613	rs2352974	T	C	451486	-0.0144972	0.0022428	1e-10	41.7818
Cheese intake	3	194803510	rs6774906	C	A	451486	0.0316294	0.00567262	2.5e-08	31.0896
Cheese intake	3	56704919	rs4681981	A	C	451486	-0.0124361	0.00224121	2.9e-08	30.7895
Cheese intake	4	61251106	rs4860341	C	T	451486	0.0243652	0.00435152	2.2e-08	31.3515
Cheese intake	4	17788715	rs73096946	C	T	451486	-0.0205914	0.00306664	1.9e-11	45.0865
Cheese intake	4	103188709	rs13107325	T	C	451486	-0.0291639	0.00425285	7e-12	47.0252
Cheese intake	4	45182527	rs10938397	G	A	451486	-0.0127071	0.00225751	1.8e-08	31.6835
Cheese intake	4	170228542	rs4692708	C	A	451486	0.0147298	0.00258904	1.3e-08	32.368
Cheese intake	5	87985295	rs26579	C	G	451486	-0.0128007	0.00229427	2.4e-08	31.1299
Cheese intake	5	153597288	rs6873324	C	A	451486	-0.0124766	0.00227073	3.9e-08	30.1899
Cheese intake	6	4478474	rs9504123	C	A	451486	0.0141706	0.00250387	1.5e-08	32.0297
Cheese intake	6	19028788	rs975303	G	A	451486	0.0212756	0.00290699	2.5e-13	53.5644
Cheese intake	6	62630863	rs1931805	C	T	451486	0.0126363	0.00223591	1.6e-08	31.9397
Cheese intake	7	140144414	rs113367286	T	C	451486	0.0151797	0.00249985	1.3e-09	36.8722
Cheese intake	7	2203808	rs34198643	T	C	451486	-0.0167006	0.00267855	4.5e-10	38.8745
Cheese intake	7	115461436	rs12672200	A	G	451486	-0.0137634	0.00239456	9e-09	33.037
Cheese intake	7	132526871	rs9649582	T	A	451486	-0.0146166	0.00241153	1.4e-09	36.7373
Cheese intake	8	9173358	rs7012814	A	G	451486	-0.0185161	0.00225388	2.1e-16	67.4897
Cheese intake	8	144246027	rs7386207	T	C	451486	-0.0124974	0.00226925	3.6e-08	30.3302
Cheese intake	8	10187716	rs13257887	C	T	451486	0.0161808	0.00256186	2.7e-10	39.8923
Cheese intake	9	88029000	rs3911016	G	T	451486	0.0213573	0.0034399	5.3e-10	38.5479
Cheese intake	9	124640841	rs4503172	T	C	451486	0.0129596	0.002293	1.6e-08	31.943
Cheese intake	10	63682387	rs1806771	G	T	451486	-0.0221467	0.004035	4.1e-08	30.1253
Cheese intake	10	106766879	rs73335955	C	T	451486	0.0277726	0.00497824	2.4e-08	31.123
Cheese intake	11	65577516	rs10896050	T	G	451486	-0.0184695	0.00283438	7.2e-11	42.4614
Cheese intake	11	7946480	rs67238148	T	G	451486	0.0165432	0.00271432	1.1e-09	37.1464
Cheese intake	11	43633645	rs7936836	A	C	451486	0.0159029	0.00227272	2.6e-12	48.9622
Cheese intake	11	124942269	rs73024305	C	G	451486	0.0325373	0.00492718	4e-11	43.608
Cheese intake	11	89943676	rs12786959	T	A	451486	-0.0160712	0.00281988	1.2e-08	32.4814
Cheese intake	12	371786	rs524468	G	A	451486	-0.0142421	0.00255161	2.4e-08	31.1544
Cheese intake	12	107291383	rs1024853	G	C	451486	-0.0128634	0.00226242	1.3e-08	32.327
Cheese intake	12	22322789	rs7298331	C	A	451486	-0.013175	0.00230588	1.1e-08	32.6458
Cheese intake	12	49927148	rs12296440	A	G	451486	0.0187942	0.00297985	2.8e-10	39.7795
Cheese intake	12	121456616	rs61953351	T	G	451486	0.0145932	0.00257996	1.5e-08	31.9945
Cheese intake	13	58715219	rs1073242	A	G	451486	0.015728	0.00229156	6.7e-12	47.1069
Cheese intake	13	89816082	rs11620149	C	T	451486	-0.0176745	0.0032085	3.6e-08	30.3452
Cheese intake	14	30122409	rs17115145	T	C	451486	-0.0128806	0.00228956	1.8e-08	31.6496
Cheese intake	15	83481880	rs35270670	G	A	451486	0.0163794	0.00270974	1.5e-09	36.5377
Cheese intake	15	68080886	rs4776970	T	A	451486	0.0154088	0.00232683	3.5e-11	43.8539
Cheese intake	16	7744180	rs12447542	A	G	451486	0.0197476	0.00340698	6.8e-09	33.5961
Cheese intake	16	1252369	rs61734410	T	C	451486	0.016654	0.00262279	2.2e-10	40.319
Cheese intake	16	28535834	rs62034322	A	G	451486	-0.0139355	0.00229986	1.4e-09	36.7149
Cheese intake	16	71992817	rs71386942	A	C	451486	0.0144554	0.00252205	9.9e-09	32.8513
Cheese intake	16	30918487	rs11649653	G	C	451486	0.0138485	0.00229169	1.5e-09	36.5169
Cheese intake	17	46675977	rs919109	C	G	451486	0.0199382	0.00324329	7.9e-10	37.792
Cheese intake	17	61998469	rs2854175	A	C	451486	0.0169937	0.00256857	3.7e-11	43.7717
Cheese intake	17	44794558	rs12951057	G	C	451486	-0.0211557	0.00304376	3.6e-12	48.3097
Cheese intake	18	21143739	rs2960578	G	T	451486	0.0170282	0.00223594	2.6e-14	57.9986
Cheese intake	18	44829435	rs1434511	T	C	451486	0.0129646	0.00225868	9.5e-09	32.9465
Cheese intake	20	35528475	rs1291145	C	T	451486	-0.0202495	0.00241026	4.4e-17	70.5831
Cheese intake	20	51296552	rs6126641	A	G	451486	0.013226	0.00239492	3.3e-08	30.4983
Cheese intake	22	41992169	rs62236533	A	G	451486	0.0247617	0.00364674	1.1e-11	46.1053
Coffee intake	1	177855517	rs516636	A	C	428860	0.0116767	0.00198419	4e-09	34.6317
Coffee intake	1	96274668	rs4615895	A	G	428860	0.0122025	0.00184972	4.2e-11	43.5197
Coffee intake	2	637498	rs13387939	A	C	428860	0.0165558	0.0021386	9.8e-15	59.9296
Coffee intake	2	27742603	rs780093	C	T	428860	0.0132935	0.00165695	1e-15	64.3665
Coffee intake	2	49368391	rs12989746	T	G	428860	0.01035	0.00186429	2.8e-08	30.8215
Coffee intake	2	62780440	rs1527961	C	T	428860	-0.0133431	0.00236585	1.7e-08	31.8082
Coffee intake	4	17424930	rs2597805	T	C	428860	0.00985502	0.00175623	2e-08	31.4885
Coffee intake	4	106075498	rs2189234	G	T	428860	0.00998689	0.00166052	1.8e-09	36.172
Coffee intake	5	87943710	rs13163336	A	C	428860	0.0149472	0.00221005	1.3e-11	45.742
Coffee intake	5	7391462	rs12514566	A	G	428860	-0.0113972	0.00170562	2.4e-11	44.6511
Coffee intake	6	51179260	rs2465037	A	C	428860	-0.0106317	0.00170743	4.8e-10	38.7721
Coffee intake	6	98312143	rs1338549	G	T	428860	-0.00945121	0.0016218	5.6e-09	33.961
Coffee intake	6	108983527	rs9398171	T	C	428860	0.0108577	0.00177995	1.1e-09	37.21
Coffee intake	7	17570479	rs73075167	T	A	428860	-0.0160639	0.00244429	5e-11	43.1913
Coffee intake	7	32930597	rs7811609	T	C	428860	0.00913864	0.00166468	4e-08	30.1371
Coffee intake	7	75615006	rs1057868	T	C	428860	0.0199509	0.00178517	5.4e-29	124.901
Coffee intake	7	17284577	rs4410790	C	T	428860	0.039072	0.00167288	1.2e-120	545.509
Coffee intake	7	73037956	rs34060476	G	A	428860	0.0184292	0.00237033	7.5e-15	60.4499
Coffee intake	8	110443480	rs6469262	C	T	428860	-0.00915347	0.00162895	1.9e-08	31.5759
Coffee intake	8	33790200	rs78267637	G	C	428860	-0.0254259	0.00431659	3.9e-09	34.6953
Coffee intake	8	109128653	rs442355	C	G	428860	-0.0111372	0.00185374	1.9e-09	36.0956
Coffee intake	9	27953724	rs10119174	C	G	428860	-0.00939786	0.00164159	1e-08	32.7739
Coffee intake	10	135315795	rs117810762	A	G	428860	0.0359086	0.00617871	6.2e-09	33.7755
Coffee intake	12	11316437	rs61928609	C	A	428860	-0.0147305	0.00217536	1.3e-11	45.8535
Coffee intake	15	75027880	rs2472297	T	C	428860	0.0464708	0.00182733	1.1e-142	646.735
Coffee intake	15	75174251	rs117968677	A	G	428860	-0.0310299	0.00551601	1.9e-08	31.6454
Coffee intake	16	70927078	rs8056750	T	C	428860	0.0105333	0.00173692	1.3e-09	36.7764
Coffee intake	16	53800954	rs1421085	C	T	428860	0.0185426	0.00164436	1.7e-29	127.159
Coffee intake	17	46155786	rs62064918	T	C	428860	-0.0103075	0.00187872	4.1e-08	30.1011
Coffee intake	17	60150383	rs57918684	A	G	428860	0.0128864	0.00223845	8.6e-09	33.1412
Coffee intake	17	17845800	rs7224815	T	A	428860	-0.0108602	0.00164162	3.7e-11	43.7653
Coffee intake	18	40950954	rs630194	C	T	428860	-0.0113533	0.00169853	2.3e-11	44.6784
Coffee intake	18	55032486	rs1942965	C	T	428860	-0.00890339	0.00161917	3.8e-08	30.2361
Coffee intake	18	57852587	rs476828	C	T	428860	0.0173461	0.00189543	5.6e-20	83.7507
Coffee intake	19	41353107	rs56113850	C	T	428860	0.0126667	0.00163351	8.9e-15	60.1289
Coffee intake	19	18495908	rs75347775	A	G	428860	0.0104504	0.00187898	2.7e-08	30.933
Coffee intake	20	45840459	rs6063085	C	A	428860	0.0104106	0.00166919	4.5e-10	38.8991
Coffee intake	20	62891820	rs6062682	T	C	428860	0.0103704	0.00163929	2.5e-10	40.0202
Coffee intake	22	41215672	rs13054099	C	T	428860	-0.0107777	0.00183597	4.3e-09	34.4605
Coffee intake	22	24870527	rs17842490	G	A	428860	-0.0451683	0.00680848	3.3e-11	44.0116
Cooked vegetable intake	1	153913770	rs2252508	G	A	448651	0.0091021	0.00156216	5.7e-09	33.9494
Cooked vegetable intake	2	172525884	rs2102738	C	A	448651	-0.0121578	0.00208302	5.3e-09	34.0662
Cooked vegetable intake	2	104159785	rs4851029	G	T	448651	0.0101744	0.00156423	7.8e-11	42.3074
Cooked vegetable intake	3	25121444	rs12629972	C	T	448651	0.0117995	0.00159079	1.2e-13	55.0176
Cooked vegetable intake	4	42137653	rs28450747	A	G	448651	-0.0101604	0.0018547	4.3e-08	30.0106
Cooked vegetable intake	5	141217079	rs1816263	C	T	448651	0.00958122	0.00174063	3.7e-08	30.299
Cooked vegetable intake	6	31005139	rs2844672	A	G	448651	-0.00964215	0.00160923	2.1e-09	35.9014
Cooked vegetable intake	8	10266706	rs12550717	A	G	448651	0.00918737	0.00161897	1.4e-08	32.2036
Cooked vegetable intake	9	96345328	rs10156602	G	A	448651	0.0110063	0.00163687	1.8e-11	45.2121
Cooked vegetable intake	9	83121545	rs11138705	C	G	448651	0.0103715	0.00183004	1.4e-08	32.119
Cooked vegetable intake	10	118040352	rs2052063	T	C	448651	-0.00945755	0.0015679	1.6e-09	36.3848
Cooked vegetable intake	11	84788804	rs349062	C	G	448651	-0.00890406	0.00159767	2.5e-08	31.06
Cooked vegetable intake	11	13349559	rs28711392	C	T	448651	-0.0107461	0.00163223	4.6e-11	43.345
Cooked vegetable intake	13	59474383	rs10161952	C	A	448651	-0.0095798	0.00168589	1.3e-08	32.289
Cooked vegetable intake	16	53800954	rs1421085	C	T	448651	0.0103316	0.00159054	8.3e-11	42.1935
Cooked vegetable intake	19	49259529	rs838133	G	A	448651	0.0116877	0.00161465	4.5e-13	52.3964
Cooked vegetable intake	22	48977215	rs34155012	T	C	448651	0.0105584	0.00192208	3.9e-08	30.1754
Dried fruit intake	1	241054465	rs261809	G	A	421764	-0.00962858	0.00167902	9.8e-09	32.8861
Dried fruit intake	1	44031793	rs11586016	C	G	421764	0.00987818	0.00173034	1.1e-08	32.5905
Dried fruit intake	1	72270797	rs12137234	T	C	421764	0.0102051	0.00183744	2.8e-08	30.8467
Dried fruit intake	1	91191582	rs72720396	G	A	421764	0.0114265	0.00198541	8.7e-09	33.1227
Dried fruit intake	1	204603861	rs11811826	A	T	421764	0.0132178	0.0020058	4.4e-11	43.4253
Dried fruit intake	1	72748669	rs3101339	C	A	421764	0.0142595	0.00170546	6.2e-17	69.9078
Dried fruit intake	1	98327133	rs75641275	C	A	421764	-0.0141613	0.00238518	2.9e-09	35.2504
Dried fruit intake	2	60231826	rs7582086	T	G	421764	-0.00962821	0.00167381	8.8e-09	33.0886
Dried fruit intake	2	60718347	rs7599488	T	C	421764	-0.0104154	0.00168729	6.7e-10	38.1042
Dried fruit intake	2	101022726	rs4149513	A	G	421764	0.01173	0.00167139	2.2e-12	49.2539
Dried fruit intake	2	166183577	rs17184707	T	C	421764	-0.0114381	0.00204011	2.1e-08	31.4341
Dried fruit intake	3	18763543	rs4269101	G	T	421764	-0.0138099	0.00185921	1.1e-13	55.1727
Dried fruit intake	3	43941406	rs11720884	G	A	421764	0.0111797	0.00193554	7.6e-09	33.3623
Dried fruit intake	3	147239337	rs57499472	C	T	421764	0.00991231	0.00171869	8.1e-09	33.2625
Dried fruit intake	4	2862190	rs10026792	A	G	421764	0.0108465	0.0018423	3.9e-09	34.6624
Dried fruit intake	4	37175523	rs1648404	T	C	421764	0.00941595	0.00167357	1.8e-08	31.6549
Dried fruit intake	6	31540429	rs746868	G	C	421764	-0.0129055	0.00171452	5.2e-14	56.6584
Dried fruit intake	6	98547979	rs9385269	T	C	421764	0.0120673	0.00168183	7.2e-13	51.4821
Dried fruit intake	6	25430149	rs2328887	C	T	421764	0.0189482	0.00277607	8.8e-12	46.5881
Dried fruit intake	7	153485282	rs2533273	A	C	421764	-0.00987659	0.00167714	3.9e-09	34.6797
Dried fruit intake	7	132716502	rs7808471	C	T	421764	-0.0115362	0.00178604	1.1e-10	41.7199
Dried fruit intake	7	2109821	rs11772627	C	G	421764	0.0183338	0.00217099	3e-17	71.3164
Dried fruit intake	8	144258705	rs7829800	G	A	421764	-0.0104463	0.00178709	5.1e-09	34.169
Dried fruit intake	10	22058137	rs10740991	C	G	421764	0.016739	0.00185722	2e-19	81.233
Dried fruit intake	10	64988931	rs7916868	T	A	421764	0.00960741	0.00167167	9.1e-09	33.0302
Dried fruit intake	10	126723567	rs893856	A	G	421764	-0.013361	0.00234923	1.3e-08	32.3465
Dried fruit intake	11	66292908	rs10896126	G	A	421764	-0.015009	0.00181919	1.6e-16	68.0687
Dried fruit intake	11	43622423	rs11037497	C	G	421764	0.0104396	0.00168442	5.7e-10	38.412
Dried fruit intake	11	95523433	rs1622515	G	A	421764	0.00991719	0.00167077	2.9e-09	35.2325
Dried fruit intake	12	108618630	rs3764002	T	C	421764	0.0131215	0.00190081	5.1e-12	47.6529
Dried fruit intake	14	72170969	rs4140799	A	G	421764	0.0094566	0.00167846	1.8e-08	31.743
Dried fruit intake	14	22038125	rs34162196	T	C	421764	-0.0223628	0.00277168	7.1e-16	65.0978
Dried fruit intake	14	77433198	rs10129747	G	A	421764	0.00935902	0.00168126	2.6e-08	30.9878
Dried fruit intake	15	47821612	rs1797235	C	G	421764	-0.0100206	0.00174235	8.9e-09	33.0763
Dried fruit intake	15	45319982	rs11632215	C	A	421764	-0.0141434	0.00258382	4.4e-08	29.9629
Dried fruit intake	16	73602926	rs862227	G	A	421764	-0.0091646	0.00167238	4.3e-08	30.0301
Dried fruit intake	16	52105988	rs1582322	G	A	421764	0.00994346	0.00171571	6.8e-09	33.5882
Dried fruit intake	17	56419228	rs62084586	C	T	421764	0.0133946	0.00226174	3.2e-09	35.0731
Dried fruit intake	17	1373612	rs8081370	T	C	421764	-0.0166666	0.00293795	1.4e-08	32.1814
Dried fruit intake	18	21117571	rs4800488	A	C	421764	0.0119836	0.00167202	7.7e-13	51.3679
Dried fruit intake	18	57850583	rs17175518	A	C	421764	0.0114962	0.00197514	5.9e-09	33.8776
Dried fruit intake	18	60233646	rs11152349	A	G	421764	0.00991215	0.0018176	4.9e-08	29.7399
Dried fruit intake	19	45411941	rs429358	C	T	421764	0.0199445	0.00231362	6.7e-18	74.3126
Fish oil	1	204586812	rs3789045	T	C	461384	0.00854808	0.00118864	6.4e-13	51.7174
Fish oil	3	88695703	rs9870832	C	T	461384	0.00574958	0.000978792	4.2e-09	34.5057
Fish oil	4	42152550	rs4861024	G	A	461384	-0.00675974	0.00113449	2.5e-09	35.5025
Fish oil	7	153485282	rs2533273	A	C	461384	-0.00603541	0.000970501	5e-10	38.6742
Folic acid or Folate	6	32530029	rs35175534	C	A	460351	0.00391561	0.000483267	5.4e-16	65.6485
Folic acid or Folate	6	32574868	rs7760841	T	C	460351	0.00424901	0.000413399	8.8e-25	105.642
Folic acid or Folate	6	32490292	rs185320691	C	G	460351	0.00366018	0.000551917	3.3e-11	43.9802
Fresh fruit intake	1	153992909	rs2790688	T	C	446462	0.0114466	0.00169613	1.5e-11	45.5444
Fresh fruit intake	1	97304868	rs559734	C	G	446462	0.00776806	0.00136078	1.1e-08	32.5874
Fresh fruit intake	1	204564714	rs12044599	G	A	446462	0.00942073	0.0015033	3.7e-10	39.2715
Fresh fruit intake	1	65945906	rs7554485	C	T	446462	-0.00801014	0.00125414	1.7e-10	40.7932
Fresh fruit intake	1	72729142	rs1620977	G	A	446462	-0.0131742	0.00137761	1.1e-21	91.4526
Fresh fruit intake	2	651365	rs2867113	A	G	446462	-0.0138606	0.00196025	1.5e-12	49.9967
Fresh fruit intake	2	58072660	rs17049185	T	G	446462	0.00804043	0.00139033	7.3e-09	33.4444
Fresh fruit intake	2	60235568	rs11896330	A	G	446462	-0.00844567	0.0012744	3.4e-11	43.9194
Fresh fruit intake	2	225447371	rs72974263	T	C	446462	0.00738684	0.00131242	1.8e-08	31.679
Fresh fruit intake	2	104094008	rs817223	C	T	446462	-0.00726908	0.00122339	2.8e-09	35.3044
Fresh fruit intake	2	45157336	rs4953150	T	C	446462	-0.00843921	0.00129268	6.6e-11	42.6208
Fresh fruit intake	2	146298007	rs10192394	T	C	446462	-0.00766096	0.0012287	4.5e-10	38.8754
Fresh fruit intake	3	85642479	rs1375566	A	G	446462	-0.00783382	0.001266	6.1e-10	38.2895
Fresh fruit intake	3	21038260	rs13072255	C	A	446462	0.00898012	0.00122355	2.1e-13	53.8668
Fresh fruit intake	3	185824903	rs1356292	T	C	446462	0.00917471	0.00155324	3.5e-09	34.8905
Fresh fruit intake	4	59882235	rs12641371	T	C	446462	0.00791271	0.00123354	1.4e-10	41.1476
Fresh fruit intake	5	92950673	rs10064431	C	T	446462	-0.00757392	0.00122365	6e-10	38.3113
Fresh fruit intake	5	95902093	rs149449	A	G	446462	0.00728855	0.00122061	2.4e-09	35.6557
Fresh fruit intake	6	50782834	rs2143081	A	G	446462	0.00832073	0.00122891	1.3e-11	45.844
Fresh fruit intake	6	31875712	rs586346	C	T	446462	-0.0069217	0.00126583	4.5e-08	29.9002
Fresh fruit intake	6	51187787	rs994270	G	C	446462	0.0132585	0.00144389	4.2e-20	84.3181
Fresh fruit intake	7	35078743	rs329274	G	A	446462	0.0068183	0.00122813	2.8e-08	30.8222
Fresh fruit intake	7	153495206	rs10271924	T	C	446462	-0.00704676	0.00125592	2e-08	31.4815
Fresh fruit intake	7	143723137	rs10249294	A	G	446462	0.0195637	0.00126299	4.1e-54	239.94
Fresh fruit intake	7	127595077	rs12536253	C	G	446462	-0.00815943	0.00141599	8.3e-09	33.2047
Fresh fruit intake	8	10209623	rs7818437	C	T	446462	-0.00804815	0.00145251	3e-08	30.7011
Fresh fruit intake	8	57436577	rs1866823	A	G	446462	0.00743079	0.0012406	2.1e-09	35.8762
Fresh fruit intake	9	23274223	rs6475724	T	C	446462	0.00772163	0.00137406	1.9e-08	31.5796
Fresh fruit intake	9	96217447	rs7869969	G	A	446462	0.00756738	0.00129919	5.7e-09	33.927
Fresh fruit intake	9	1734863	rs4302893	A	G	446462	0.00738857	0.00129959	1.3e-08	32.3227
Fresh fruit intake	9	5780121	rs2093654	G	A	446462	0.00712915	0.00125874	1.5e-08	32.0777
Fresh fruit intake	10	125134393	rs11248509	T	A	446462	0.00732973	0.00126801	7.4e-09	33.4142
Fresh fruit intake	10	65313819	rs9919429	G	A	446462	-0.00672322	0.00122289	3.8e-08	30.2259
Fresh fruit intake	10	22098701	rs10828266	G	A	446462	0.0123642	0.00135696	8.1e-20	83.0229
Fresh fruit intake	10	107577033	rs12780952	A	G	446462	0.00747457	0.00135361	3.4e-08	30.492
Fresh fruit intake	11	8825774	rs10840126	G	A	446462	-0.00771754	0.00128576	1.9e-09	36.0278
Fresh fruit intake	11	47527052	rs10838724	T	G	446462	0.00901088	0.00128277	2.1e-12	49.3443
Fresh fruit intake	11	33759092	rs11032362	A	G	446462	0.0123929	0.00212339	5.3e-09	34.0633
Fresh fruit intake	11	63981507	rs60452247	A	G	446462	0.00796969	0.00126932	3.4e-10	39.4222
Fresh fruit intake	13	55924013	rs7982441	C	T	446462	-0.00841258	0.00137614	9.8e-10	37.3709
Fresh fruit intake	13	100650708	rs9517948	T	C	446462	0.00695315	0.00123287	1.7e-08	31.8074
Fresh fruit intake	14	32071665	rs12885598	A	G	446462	0.00751549	0.00124738	1.7e-09	36.3009
Fresh fruit intake	14	22038125	rs34162196	T	C	446462	-0.0181417	0.0020297	4e-19	79.89
Fresh fruit intake	14	79943606	rs28479795	T	C	446462	0.0112324	0.00147345	2.5e-14	58.1131
Fresh fruit intake	16	72826387	rs62051554	A	G	446462	0.0116118	0.00198143	4.6e-09	34.3433
Fresh fruit intake	16	73602926	rs862227	G	A	446462	-0.0101452	0.00122398	1.1e-16	68.7025
Fresh fruit intake	16	19279380	rs1051547	C	T	446462	-0.00757523	0.00124161	1.1e-09	37.2238
Fresh fruit intake	17	58443095	rs139042899	C	A	446462	0.035995	0.00608106	3.2e-09	35.0369
Fresh fruit intake	18	44800515	rs2048522	T	A	446462	0.0095625	0.00124771	1.8e-14	58.7375
Fresh fruit intake	18	57968685	rs73455661	G	A	446462	0.0102938	0.0013622	4.1e-14	57.1044
Fresh fruit intake	18	24131659	rs8095324	G	A	446462	-0.00694613	0.00124903	2.7e-08	30.9272
Fresh fruit intake	19	10961273	rs11085749	A	G	446462	-0.00773361	0.00125477	7.1e-10	37.9871
Fresh fruit intake	19	46196634	rs2302593	G	C	446462	0.00852802	0.00122303	3.1e-12	48.6208
Fresh fruit intake	19	49261368	rs739320	C	T	446462	-0.00899731	0.00127708	1.9e-12	49.6351
Fresh fruit intake	21	33068937	rs78537042	A	C	446462	-0.0119259	0.00218432	4.8e-08	29.8092
Iron	6	35756591	rs12110817	A	G	461384	0.00253087	0.000441424	9.8e-09	32.8721
Lamb/mutton intake	1	72944617	rs7550173	T	A	460006	-0.00912387	0.0015023	1.3e-09	36.8846
Lamb/mutton intake	1	6866978	rs660880	A	G	460006	-0.00903233	0.001464	6.8e-10	38.0643
Lamb/mutton intake	1	243582753	rs56394517	G	A	460006	-0.0137749	0.00249124	3.2e-08	30.5735
Lamb/mutton intake	2	56662691	rs139237013	A	G	460006	0.0188989	0.00314007	1.8e-09	36.2238
Lamb/mutton intake	2	151345113	rs2222760	A	G	460006	-0.00909294	0.00163727	2.8e-08	30.8438
Lamb/mutton intake	2	417167	rs62106258	C	T	460006	0.0216304	0.00340154	2e-10	40.4369
Lamb/mutton intake	2	58177683	rs2678900	G	T	460006	0.0100844	0.00148119	9.9e-12	46.3531
Lamb/mutton intake	3	83786985	rs2140714	G	C	460006	-0.00852476	0.00147636	7.7e-09	33.3411
Lamb/mutton intake	3	175671450	rs12634740	G	T	460006	-0.010087	0.00169718	2.8e-09	35.3239
Lamb/mutton intake	4	93984155	rs6829572	A	G	460006	0.008401	0.00147406	1.2e-08	32.4812
Lamb/mutton intake	5	33951693	rs16891982	G	C	460006	-0.0242681	0.00436437	2.7e-08	30.9192
Lamb/mutton intake	5	88065637	rs11743441	T	G	460006	-0.00884199	0.00148593	2.7e-09	35.4082
Lamb/mutton intake	5	164566362	rs7447465	C	T	460006	0.00958232	0.0015062	2e-10	40.474
Lamb/mutton intake	6	37669616	rs62398404	T	C	460006	0.0129151	0.00219431	4e-09	34.6417
Lamb/mutton intake	6	51187787	rs994270	G	C	460006	0.0098203	0.00172948	1.4e-08	32.2417
Lamb/mutton intake	7	72878044	rs35797675	G	T	460006	-0.0108498	0.0017934	1.4e-09	36.6007
Lamb/mutton intake	8	4836291	rs4272399	A	C	460006	-0.00924231	0.00157567	4.5e-09	34.4057
Lamb/mutton intake	9	15573753	rs276453	C	A	460006	-0.014237	0.00146723	2.9e-22	94.1544
Lamb/mutton intake	9	131936055	rs1556147	T	A	460006	0.00910131	0.00155908	5.3e-09	34.0778
Lamb/mutton intake	11	31097262	rs673696	T	C	460006	0.0158208	0.00268204	3.7e-09	34.7958
Lamb/mutton intake	11	126590934	rs4489752	T	G	460006	0.013811	0.00197586	2.8e-12	48.8583
Lamb/mutton intake	12	60473007	rs6581296	G	C	460006	0.0100199	0.00182433	4e-08	30.1662
Lamb/mutton intake	13	55946152	rs3105056	C	T	460006	-0.0116241	0.00164854	1.8e-12	49.7187
Lamb/mutton intake	14	98872110	rs1958801	G	A	460006	-0.00894391	0.00161749	3.2e-08	30.5754
Lamb/mutton intake	16	5694999	rs55813438	A	G	460006	-0.0114181	0.0017352	4.7e-11	43.3001
Lamb/mutton intake	16	28338039	rs2726033	G	A	460006	-0.00948966	0.0014804	1.5e-10	41.0907
Lamb/mutton intake	16	74166991	rs3964074	C	T	460006	-0.00814112	0.00147218	3.2e-08	30.5806
Lamb/mutton intake	16	64293179	rs2926119	A	C	460006	0.00811121	0.00148179	4.4e-08	29.9639
Lamb/mutton intake	19	45411941	rs429358	C	T	460006	-0.0181966	0.00202671	2.7e-19	80.6116
Lamb/mutton intake	19	42670527	rs17270057	C	T	460006	0.0126533	0.00230897	4.3e-08	30.0311
Lamb/mutton intake	22	27253353	rs136548	T	C	460006	0.00953241	0.00151227	2.9e-10	39.7326
Lamb/mutton intake	22	41753603	rs11090045	A	G	460006	-0.0106761	0.00160657	3e-11	44.1597
Milk intake	1	44974119	rs781770	T	C	64943	-0.0154353	0.00316901	1.09999e-06	23.7237
Milk intake	1	2256290	rs115526621	T	C	64943	0.0359507	0.00785697	4.70002e-06	20.9365
Milk intake	2	39603005	rs191749866	C	T	64943	0.0643908	0.012243	1.40001e-07	27.6613
Milk intake	2	53848173	rs71413244	A	T	64943	0.0433072	0.00882584	9.29994e-07	24.0773
Milk intake	3	85494102	rs13072001	C	A	64943	0.0516626	0.0109414	2.30001e-06	22.295
Milk intake	5	142952674	rs143934486	G	A	64943	0.049561	0.0105993	2.90001e-06	21.8638
Milk intake	6	110661454	rs9400375	G	A	64943	-0.0127513	0.00273945	3.2e-06	21.6662
Milk intake	6	137592006	rs2807888	A	G	64943	-0.016638	0.00343062	1.2e-06	23.5211
Milk intake	6	77803688	rs62435191	A	G	64943	0.0178798	0.0036392	8.99995e-07	24.1387
Milk intake	6	73561338	rs9342975	A	C	64943	-0.0131524	0.00279613	2.59998e-06	22.1256
Milk intake	7	10390312	rs1549862	C	A	64943	-0.0125871	0.00268764	2.80001e-06	21.9336
Milk intake	7	152092773	rs191821864	G	A	64943	0.0430578	0.00919504	2.80001e-06	21.9279
Milk intake	12	115138644	rs6489968	A	G	64943	-0.0182786	0.00395456	3.79997e-06	21.3643
Milk intake	14	95557284	rs145140220	G	A	64943	0.0388396	0.00846466	4.49997e-06	21.0538
Milk intake	17	30124654	rs12947049	A	C	64943	-0.0118263	0.00255596	3.69999e-06	21.4087
Milk intake	17	43196013	rs3744761	T	C	64943	0.030039	0.00609529	8.30004e-07	24.2875
Milk intake	18	39827563	rs56674454	C	T	64943	0.0150401	0.00303001	6.90001e-07	24.6384
Milk intake	18	56667779	rs34980790	C	T	64943	0.0128655	0.0026175	8.9e-07	24.1591
Milk intake	19	385145	rs117951732	G	T	64943	0.0348826	0.00749339	3.2e-06	21.6701
Milk intake	20	56351895	rs6025776	A	C	64943	0.0129441	0.00281142	4.09996e-06	21.1979
Milk intake	22	37755022	rs73164589	A	G	64943	0.0329761	0.00717061	4.20001e-06	21.1488
Non-oily fish intake	2	144147475	rs16822430	C	T	460880	0.0116344	0.00191996	1.4e-09	36.7201
Non-oily fish intake	2	27730940	rs1260326	C	T	460880	-0.00955354	0.0016553	7.9e-09	33.31
Non-oily fish intake	2	208205711	rs11680516	C	T	460880	0.0122842	0.00202829	1.4e-09	36.6804
Non-oily fish intake	6	69996217	rs3799077	G	T	460880	-0.0107346	0.00175764	1e-09	37.3003
Non-oily fish intake	6	32761506	rs4318925	T	C	460880	-0.0150377	0.0021207	1.3e-12	50.2811
Non-oily fish intake	7	73056750	rs6957745	C	T	460880	-0.0121791	0.00202331	1.8e-09	36.2331
Non-oily fish intake	7	25517103	rs17317920	G	A	460880	0.00906029	0.0016312	2.8e-08	30.851
Non-oily fish intake	12	110057250	rs35287743	T	G	460880	-0.0177401	0.00255244	3.6e-12	48.306
Non-oily fish intake	14	29775132	rs7148387	G	A	460880	-0.00930647	0.00165022	1.7e-08	31.8043
Non-oily fish intake	16	53806453	rs56094641	G	A	460880	0.0125875	0.00165108	2.5e-14	58.1223
Non-oily fish intake	19	49259529	rs838133	G	A	460880	0.016184	0.00167625	4.7e-22	93.2168
Oily fish intake	1	72556393	rs973526	T	C	460443	-0.011507	0.00192962	2.5e-09	35.5615
Oily fish intake	1	204596454	rs45501495	T	C	460443	0.0156803	0.00225713	3.7e-12	48.2609
Oily fish intake	2	49039237	rs55930451	T	C	460443	-0.0170539	0.00307567	2.9e-08	30.7445
Oily fish intake	2	77224951	rs55985303	A	G	460443	0.0129737	0.00223629	6.6e-09	33.6567
Oily fish intake	2	59488019	rs17050031	T	C	460443	-0.0120492	0.0019207	3.5e-10	39.3548
Oily fish intake	2	145967878	rs275160	C	T	460443	0.0121188	0.00210096	8e-09	33.2724
Oily fish intake	3	85517507	rs13070166	A	T	460443	0.0142105	0.00227811	4.4e-10	38.9107
Oily fish intake	3	115214586	rs114497213	T	G	460443	0.0273225	0.00423605	1.1e-10	41.6024
Oily fish intake	3	141107612	rs10513136	A	G	460443	-0.0233232	0.00386307	1.6e-09	36.4511
Oily fish intake	3	71534763	rs1876245	C	T	460443	0.0151162	0.00193122	5e-15	61.2663
Oily fish intake	3	25099776	rs10510554	C	T	460443	0.0110446	0.00193636	1.2e-08	32.5333
Oily fish intake	3	147076253	rs905575	G	C	460443	0.0138824	0.00251917	3.6e-08	30.3679
Oily fish intake	3	167184878	rs9841174	C	T	460443	0.0147781	0.00198025	8.5e-14	55.6926
Oily fish intake	3	176822676	rs1201289	G	T	460443	-0.0107265	0.0019595	4.4e-08	29.9658
Oily fish intake	4	14935830	rs7683782	G	C	460443	0.0144775	0.00257399	1.9e-08	31.6354
Oily fish intake	5	164518993	rs10076975	C	T	460443	0.0112394	0.0019672	1.1e-08	32.6429
Oily fish intake	5	166811498	rs10061973	T	G	460443	-0.0108521	0.00191598	1.5e-08	32.0808
Oily fish intake	6	26488860	rs16891727	A	C	460443	-0.0237173	0.00284003	6.8e-17	69.7404
Oily fish intake	6	26090270	rs34555420	T	G	460443	-0.0237676	0.00321908	1.5e-13	54.5139
Oily fish intake	6	88103149	rs12663865	A	G	460443	0.012772	0.00223239	1.1e-08	32.7324
Oily fish intake	6	155847549	rs4869859	C	T	460443	0.0140098	0.00192207	3.1e-13	53.1282
Oily fish intake	7	121947456	rs11767283	G	A	460443	0.0176735	0.00231943	2.5e-14	58.0607
Oily fish intake	7	95760694	rs6465487	G	A	460443	-0.0123535	0.00195628	2.7e-10	39.8766
Oily fish intake	8	10009949	rs11986122	G	C	460443	0.0148173	0.00194936	2.9e-14	57.7769
Oily fish intake	8	64604218	rs790564	C	A	460443	0.0146906	0.00214766	7.9e-12	46.7895
Oily fish intake	9	106772283	rs552234	A	G	460443	-0.0116474	0.00191252	1.1e-09	37.0891
Oily fish intake	9	15637447	rs9886779	A	T	460443	-0.0107206	0.00192877	2.7e-08	30.8942
Oily fish intake	10	21847178	rs10828250	G	C	460443	-0.0201462	0.00207341	2.6e-22	94.4095
Oily fish intake	10	80939219	rs703987	C	G	460443	0.0111218	0.00197362	1.7e-08	31.7558
Oily fish intake	11	46390680	rs61882686	A	C	460443	0.0197559	0.0034254	8e-09	33.2637
Oily fish intake	11	79217391	rs4278546	G	A	460443	0.0125555	0.00193806	9.3e-11	41.9695
Oily fish intake	11	83187113	rs2374424	G	A	460443	-0.0114437	0.00195609	4.9e-09	34.2259
Oily fish intake	11	28728332	rs510161	G	C	460443	-0.0112998	0.00206615	4.5e-08	29.9101
Oily fish intake	11	111452040	rs631490	C	G	460443	-0.0151398	0.00210253	6e-13	51.8508
Oily fish intake	12	52176235	rs303817	G	A	460443	0.0135799	0.00220965	8e-10	37.7699
Oily fish intake	12	110057250	rs35287743	T	G	460443	-0.0282201	0.00301071	7e-21	87.8576
Oily fish intake	13	59412819	rs9597870	G	T	460443	-0.0127449	0.00223046	1.1e-08	32.6501
Oily fish intake	13	55975115	rs3124402	G	A	460443	-0.0220014	0.00215651	1.9e-24	104.087
Oily fish intake	13	101252635	rs12855717	T	C	460443	-0.0122298	0.00192275	2e-10	40.4569
Oily fish intake	13	54220229	rs1361016	G	T	460443	0.0149567	0.00265295	1.7e-08	31.7844
Oily fish intake	13	93477312	rs9301837	A	C	460443	-0.0157428	0.00273045	8.1e-09	33.2426
Oily fish intake	14	23650191	rs4982738	A	G	460443	0.0108608	0.00196936	3.5e-08	30.414
Oily fish intake	14	100279492	rs12896749	C	G	460443	-0.0109641	0.00196607	2.5e-08	31.0991
Oily fish intake	14	29766012	rs1951286	G	T	460443	-0.0145833	0.00199948	3e-13	53.1958
Oily fish intake	15	47867762	rs28533540	A	G	460443	0.0146421	0.00192478	2.8e-14	57.8688
Oily fish intake	16	53800954	rs1421085	C	T	460443	0.0184814	0.00194873	2.5e-21	89.9428
Oily fish intake	16	83683945	rs11859365	C	A	460443	0.0225669	0.00219679	9.4e-25	105.528
Oily fish intake	16	51495068	rs9889161	T	G	460443	-0.0133201	0.0020015	2.8e-11	44.2898
Oily fish intake	17	29389026	rs28623270	T	A	460443	-0.0178328	0.00273746	7.3e-11	42.4369
Oily fish intake	17	37928059	rs2952140	T	C	460443	-0.0106774	0.00191504	2.5e-08	31.0868
Oily fish intake	17	44184828	rs4510068	T	G	460443	-0.0130135	0.00197082	4e-11	43.6008
Oily fish intake	18	35156177	rs7243428	G	A	460443	-0.0129784	0.00229212	1.5e-08	32.0603
Oily fish intake	18	1841371	rs9958909	G	T	460443	0.0157617	0.00277809	1.4e-08	32.1894
Oily fish intake	18	53431951	rs59355765	T	C	460443	-0.0162522	0.00260966	4.7e-10	38.7843
Oily fish intake	19	49215095	rs4002471	T	C	460443	-0.0192439	0.0019244	1.5e-23	99.999
Oily fish intake	19	22212505	rs7254235	G	A	460443	-0.0106304	0.00194012	4.3e-08	30.0222
Oily fish intake	19	37438329	rs75887709	G	A	460443	-0.0159106	0.0028148	1.6e-08	31.9505
Oily fish intake	19	18467322	rs12983532	T	C	460443	-0.0133895	0.00223333	2e-09	35.9437
Oily fish intake	20	12495731	rs6033437	A	C	460443	0.0124683	0.00220977	1.7e-08	31.8361
Oily fish intake	20	33036482	rs6059844	G	A	460443	0.0110001	0.00191451	9.2e-09	33.0125
Oily fish intake	20	61154107	rs6089753	T	C	460443	-0.011542	0.0019184	1.8e-09	36.1979
Oily fish intake	21	23340050	rs2827161	G	T	460443	0.0107114	0.00193719	3.2e-08	30.5737
Oily fish intake	22	31750013	rs9606833	C	T	460443	0.0169856	0.00223087	2.7e-14	57.9713
Pork intake	1	45962409	rs11211124	C	T	460162	-0.00995273	0.00175408	1.4e-08	32.1948
Pork intake	2	155751852	rs9973426	G	A	460162	0.0110847	0.00193678	1e-08	32.7557
Pork intake	3	81910489	rs7641973	A	G	460162	0.00844615	0.00154097	4.2e-08	30.042
Pork intake	5	115641827	rs254152	G	C	460162	-0.0104266	0.00174217	2.2e-09	35.8183
Pork intake	6	26186200	rs9379832	G	A	460162	-0.0114715	0.00170628	1.8e-11	45.2001
Pork intake	9	34269732	rs10972033	T	G	460162	0.00897557	0.00147851	1.3e-09	36.8532
Pork intake	9	15681694	rs1355171	A	C	460162	-0.0109832	0.001477	1e-13	55.2964
Pork intake	10	125127645	rs34161520	G	C	460162	0.0115919	0.0020206	9.6e-09	32.9116
Pork intake	12	38446861	rs2387807	T	C	460162	-0.0150846	0.00274837	4.1e-08	30.1243
Pork intake	15	93446869	rs4146837	T	C	460162	0.00879226	0.0014944	4e-09	34.6152
Pork intake	16	74166991	rs3964074	C	T	460162	-0.00895091	0.00148347	1.6e-09	36.4063
Pork intake	18	74196202	rs36124222	C	T	460162	0.00840935	0.00150083	2.1e-08	31.3951
Pork intake	19	45422160	rs12721051	G	C	460162	-0.0123637	0.00188666	5.6e-11	42.9447
Pork intake	19	49259529	rs838133	G	A	460162	0.0108944	0.00152491	9e-13	51.0409
Poultry intake	4	140870515	rs9997448	T	C	461900	-0.0104646	0.00188288	2.7e-08	30.8887
Poultry intake	8	144258705	rs7829800	G	A	461900	0.011458	0.00194283	3.7e-09	34.7815
Poultry intake	9	15664421	rs7046351	A	T	461900	0.0110747	0.00181745	1.1e-09	37.1312
Poultry intake	15	78894339	rs1051730	A	G	461900	-0.0108759	0.00192936	1.7e-08	31.7763
Poultry intake	16	6163838	rs9923768	A	G	461900	0.0105123	0.00185899	1.6e-08	31.9773
Poultry intake	18	21070280	rs2565017	A	G	461900	0.0109515	0.00188211	5.9e-09	33.8577
Poultry intake	19	19476365	rs2965200	A	G	461900	-0.0104197	0.00190089	4.2e-08	30.0467
Poultry intake	20	50999841	rs2426440	G	A	461900	0.0112177	0.00205323	4.7e-08	29.8492
Processed meat intake	1	72837239	rs7531118	C	T	461981	-0.0140719	0.00211347	2.8e-11	44.3316
Processed meat intake	2	430975	rs77165542	T	C	461981	0.0338786	0.00572502	3.3e-09	35.0184
Processed meat intake	2	25485735	rs11887120	T	C	461981	0.0119621	0.00216043	3.1e-08	30.6573
Processed meat intake	2	107197420	rs11894162	T	C	461981	0.0120489	0.00210698	1.1e-08	32.702
Processed meat intake	2	181991389	rs4077924	C	T	461981	0.0124987	0.00228468	4.5e-08	29.9281
Processed meat intake	2	173306140	rs3762621	T	C	461981	-0.0149895	0.00271965	3.6e-08	30.3772
Processed meat intake	3	18227421	rs9809856	G	A	461981	0.0132887	0.00209967	2.5e-10	40.0556
Processed meat intake	3	81888255	rs2873054	C	A	461981	0.0139958	0.00218986	1.6e-10	40.8472
Processed meat intake	3	62560523	rs6786550	C	T	461981	0.0121871	0.00217408	2.1e-08	31.4231
Processed meat intake	3	25276416	rs6765179	A	G	461981	-0.0127603	0.00226606	1.8e-08	31.7087
Processed meat intake	5	52800358	rs10454812	C	A	461981	-0.0199599	0.00344207	6.7e-09	33.6262
Processed meat intake	5	92891029	rs2029401	G	A	461981	0.0146312	0.0021292	6.3e-12	47.2201
Processed meat intake	5	87959023	rs1422192	A	G	461981	0.0169681	0.00287128	3.4e-09	34.9233
Processed meat intake	7	113901132	rs6961970	A	C	461981	-0.0140142	0.00244137	9.5e-09	32.9511
Processed meat intake	8	10767917	rs4240672	A	G	461981	0.0171201	0.00209412	3e-16	66.8358
Processed meat intake	11	31424823	rs6484504	C	T	461981	0.0154728	0.0023479	4.4e-11	43.4289
Processed meat intake	11	33800533	rs11032380	T	A	461981	-0.0133229	0.00222295	2.1e-09	35.9202
Processed meat intake	15	93424341	rs4778053	G	C	461981	0.0164667	0.00289872	1.3e-08	32.2701
Processed meat intake	17	74065908	rs34241936	G	A	461981	0.0328367	0.00575337	1.1e-08	32.5742
Processed meat intake	18	34800257	rs8096167	C	T	461981	-0.0145937	0.00267084	4.7e-08	29.8562
Processed meat intake	19	49259529	rs838133	G	A	461981	0.0190137	0.00216555	1.6e-18	77.0898
Processed meat intake	20	62418243	rs6010651	C	A	461981	-0.0124059	0.00216796	1.1e-08	32.7457
Processed meat intake	22	41914593	rs203319	T	C	461981	-0.016423	0.00260186	2.8e-10	39.8416
Raw vegetable intake	1	153761750	rs9427220	T	A	435435	-0.00800801	0.00144212	2.8e-08	30.8352
Raw vegetable intake	1	231866480	rs4083969	G	C	435435	0.017133	0.00311517	3.8e-08	30.2485
Raw vegetable intake	3	25110415	rs7619139	A	T	435435	0.0124765	0.00145086	8e-18	73.9494
Raw vegetable intake	4	63738189	rs13102393	G	C	435435	0.00797933	0.00143029	2.4e-08	31.1232
Raw vegetable intake	5	137717681	rs17460017	T	A	435435	0.0111744	0.00181338	7.2e-10	37.9726
Raw vegetable intake	5	87822672	rs2194027	A	T	435435	-0.00860795	0.00143565	2e-09	35.9503
Raw vegetable intake	6	32379383	rs3129962	A	G	435435	-0.0133033	0.00212261	3.7e-10	39.2806
Raw vegetable intake	6	396321	rs12203592	T	C	435435	-0.0102862	0.00169411	1.3e-09	36.8661
Raw vegetable intake	6	30737591	rs3095337	C	G	435435	-0.0126218	0.00176637	9e-13	51.0598
Raw vegetable intake	6	92348945	rs75248709	T	C	435435	-0.0197339	0.00352774	2.2e-08	31.292
Raw vegetable intake	7	35215670	rs57221424	G	C	435435	0.00894101	0.00153327	5.5e-09	34.0045
Raw vegetable intake	7	77730153	rs62461186	C	A	435435	-0.0113438	0.00185732	1e-09	37.303
Raw vegetable intake	8	64618026	rs790561	G	A	435435	0.012474	0.00156199	1.4e-15	63.7757
Raw vegetable intake	8	83061099	rs7821179	C	G	435435	-0.0108184	0.00197644	4.4e-08	29.9612
Raw vegetable intake	9	128645617	rs10819082	A	G	435435	-0.00916475	0.00151342	1.4e-09	36.671
Raw vegetable intake	10	22037809	rs6482190	G	A	435435	0.0112719	0.00159025	1.4e-12	50.2416
Raw vegetable intake	13	54933682	rs1890012	G	T	435435	-0.0104258	0.00180794	8.1e-09	33.2545
Raw vegetable intake	15	97011280	rs12908495	A	C	435435	-0.00935	0.00166573	2e-08	31.5075
Raw vegetable intake	16	31195279	rs1052352	T	C	435435	0.00816444	0.00142564	1e-08	32.7969
Raw vegetable intake	17	43854655	rs34186148	C	G	435435	-0.00805142	0.0014749	4.8e-08	29.8002
Raw vegetable intake	18	38106410	rs4291983	A	C	435435	-0.00839985	0.00142481	3.7e-09	34.7559
Raw vegetable intake	21	19049865	rs8130508	A	G	435435	0.0087404	0.00157797	3e-08	30.6807
Selenium	1	226851963	rs3754390	A	G	461384	-0.00183199	0.000350632	1.7e-07	27.2988
Selenium	2	182947292	rs7603587	G	A	461384	-0.00150284	0.000328178	4.7e-06	20.9704
Selenium	3	114850790	rs13087012	T	G	461384	-0.00162388	0.000340959	1.9e-06	22.6832
Selenium	7	152418738	rs12155507	A	G	461384	0.00415689	0.000879742	2.3e-06	22.3268
Selenium	7	121955981	rs10237306	T	G	461384	0.00160019	0.000327268	1e-06	23.9076
Selenium	8	10103179	rs2952225	C	G	461384	-0.00158801	0.000321623	7.9e-07	24.3788
Selenium	19	30308385	rs3218045	C	T	461384	-0.00375714	0.00079224	2.1e-06	22.4906
Selenium	21	47413085	rs2742071	T	C	461384	0.00235115	0.000455881	2.5e-07	26.5985
Tea intake	1	150722844	rs11587444	G	A	447485	0.0140328	0.00217078	1e-10	41.7885
Tea intake	1	93552187	rs11164870	G	C	447485	-0.0119604	0.00218232	4.2e-08	30.0369
Tea intake	1	174189269	rs56188862	C	T	447485	-0.0157568	0.0021747	4.3e-13	52.4973
Tea intake	2	58515375	rs1156588	G	A	447485	-0.015454	0.00260325	2.9e-09	35.2411
Tea intake	3	50239803	rs57462170	A	G	447485	0.0191505	0.00340563	1.9e-08	31.6203
Tea intake	3	89525505	rs2117137	G	A	447485	0.0129948	0.0021557	1.7e-09	36.3381
Tea intake	4	89039082	rs1481012	G	A	447485	-0.0262435	0.00335608	5.3e-15	61.1475
Tea intake	5	60465365	rs34619	A	G	447485	0.0117117	0.0021375	4.3e-08	30.0212
Tea intake	5	152031650	rs72797284	G	A	447485	-0.0171147	0.00238353	7e-13	51.5582
Tea intake	6	137222671	rs7757102	G	A	447485	-0.0118039	0.00213302	3.1e-08	30.6239
Tea intake	6	51283110	rs2478875	G	A	447485	0.0218943	0.00261129	5.1e-17	70.2994
Tea intake	6	137095269	rs149805207	G	A	447485	-0.0719337	0.0125823	1.1e-08	32.6847
Tea intake	7	17284577	rs4410790	C	T	447485	0.0405506	0.00219507	3.4e-76	341.27
Tea intake	7	75616105	rs17685	A	G	447485	0.0230655	0.00236195	1.6e-22	95.364
Tea intake	7	17558580	rs141071726	A	G	447485	0.0407321	0.00681204	2.2e-09	35.7536
Tea intake	7	39293033	rs9648476	A	G	447485	0.0125013	0.00218542	1.1e-08	32.7221
Tea intake	7	141673345	rs713598	G	C	447485	0.0133969	0.00215659	5.2e-10	38.5899
Tea intake	8	22088975	rs13282783	T	C	447485	-0.0135837	0.00235432	7.9e-09	33.2893
Tea intake	9	7054124	rs56348300	G	C	447485	0.0158824	0.00273191	6.1e-09	33.7987
Tea intake	10	129152608	rs10764990	A	G	447485	-0.0121906	0.00216898	1.9e-08	31.5892
Tea intake	10	12692902	rs10752269	A	G	447485	-0.0128727	0.00211975	1.3e-09	36.8782
Tea intake	10	86850616	rs2351187	A	G	447485	0.0129023	0.0022823	1.6e-08	31.9587
Tea intake	11	1679769	rs17245213	A	G	447485	-0.0146481	0.00260905	2e-08	31.5208
Tea intake	11	16286183	rs10741694	C	T	447485	0.0150037	0.00219355	7.9e-12	46.7845
Tea intake	11	59192089	rs1453548	A	T	447485	-0.0133414	0.00224973	3e-09	35.1675
Tea intake	12	11284772	rs977474	T	C	447485	0.0217813	0.00285559	2.4e-14	58.1803
Tea intake	13	80168720	rs2783129	G	C	447485	-0.0117331	0.00213314	3.8e-08	30.2543
Tea intake	13	100272019	rs17576658	A	G	447485	-0.0134812	0.00245655	4.1e-08	30.1166
Tea intake	13	111531264	rs6829	T	C	447485	-0.0119163	0.00216546	3.7e-08	30.2819
Tea intake	13	56444529	rs2645929	G	A	447485	-0.0149842	0.0027166	3.5e-08	30.424
Tea intake	15	60902512	rs12591786	T	C	447485	-0.0184399	0.00294243	3.7e-10	39.274
Tea intake	15	75027880	rs2472297	T	C	447485	0.0533453	0.00240098	2.3e-109	493.646
Tea intake	16	53799847	rs9937354	A	G	447485	-0.0140923	0.0021433	4.9e-11	43.2313
Tea intake	16	24717600	rs9302428	G	C	447485	0.0122457	0.00220122	2.6e-08	30.9486
Tea intake	17	40819809	rs2279844	A	G	447485	-0.0119879	0.00218318	4e-08	30.1514
Tea intake	19	19410622	rs4808193	C	T	447485	0.0151149	0.0022472	1.7e-11	45.2405
Tea intake	19	4338173	rs57631352	G	A	447485	-0.0131035	0.00232117	1.7e-08	31.8684
Tea intake	20	62900120	rs2273447	T	A	447485	0.0174715	0.00263421	3.3e-11	43.9906
Tea intake	21	34343828	rs4817505	C	T	447485	0.015068	0.0021746	4.2e-12	48.0123
Tea intake	22	41798896	rs132904	C	G	447485	0.0166007	0.00255257	7.8e-11	42.2958
Tea intake	22	24820268	rs9624470	A	G	447485	0.0252071	0.00215485	1.3e-31	136.84
Vitamin A	6	24351057	rs72833036	G	A	460351	0.00330275	0.000596894	3.1e-08	30.6166
Vitamin B	2	215946529	rs1523715	A	C	460351	-0.00236878	0.000455676	2e-07	27.0232
Vitamin B	2	7771021	rs150750027	A	G	460351	-0.00547774	0.0011149	9e-07	24.1397
Vitamin B	2	40490288	rs2540903	T	G	460351	-0.00339416	0.000688793	8.3e-07	24.2822
Vitamin B	4	11877664	rs114177284	T	C	460351	-0.00306924	0.000626405	9.6e-07	24.0077
Vitamin B	4	85370526	rs17008935	T	C	460351	-0.00510406	0.00107292	2e-06	22.6306
Vitamin B	4	16636535	rs7441259	G	C	460351	-0.00304271	0.000611083	6.4e-07	24.7925
Vitamin B	4	140879985	rs10023434	G	A	460351	0.00316057	0.000674691	2.8e-06	21.9443
Vitamin B	9	21840760	rs6475588	G	A	460351	-0.00304233	0.000664785	4.7e-06	20.9435
Vitamin B	12	30533427	rs76955734	T	C	460351	0.00360157	0.000787665	4.8e-06	20.9074
Vitamin B	13	50858538	rs78587855	A	G	460351	0.00667013	0.0014561	4.6e-06	20.9839
Vitamin B	14	46360392	rs10134465	A	G	460351	-0.00219428	0.000445401	8.4e-07	24.2707
Vitamin B	15	86656417	rs60650963	T	G	460351	0.00650126	0.00136554	1.9e-06	22.6666
Vitamin B	18	75855823	rs80052133	G	C	460351	-0.00364308	0.000610561	2.4e-09	35.6024
Vitamin B	19	584784	rs73918148	G	A	460351	0.0036377	0.000738109	8.3e-07	24.2892
Vitamin B	19	55440885	rs269941	G	T	460351	0.0021578	0.000420278	2.8e-07	26.3602
Vitamin B	21	14469584	rs2663572	C	T	460351	0.00736167	0.00157281	2.9e-06	21.9079
Vitamin C	17	38023745	rs4795397	G	A	460351	-0.00321061	0.000586868	4.5e-08	29.9291
Vitamin D	2	83504968	rs6728356	G	A	460351	-0.00188157	0.000404037	3.2e-06	21.687
Vitamin D	2	44481908	rs113035909	T	C	460351	0.00312092	0.00067737	4.1e-06	21.2282
Vitamin D	3	47274082	rs62248905	G	A	460351	0.00194063	0.000411857	2.5e-06	22.202
Vitamin D	3	161820439	rs7639255	G	A	460351	-0.00203656	0.000440813	3.8e-06	21.3445
Vitamin D	4	42155174	rs4449446	A	T	460351	-0.00225856	0.000472757	1.8e-06	22.8238
Vitamin D	5	98238134	rs79403350	A	G	460351	0.00480286	0.00103359	3.4e-06	21.5925
Vitamin D	5	125972168	rs12658710	G	C	460351	0.002487	0.00053743	3.7e-06	21.4145
Vitamin D	9	78090045	rs10114308	T	C	460351	0.00186695	0.000405285	4.1e-06	21.2199
Vitamin D	12	90906042	rs11105660	T	G	460351	0.00313112	0.000641663	1.1e-06	23.8114
Vitamin D	14	86880340	rs60640681	T	G	460351	-0.00185583	0.000406255	4.9e-06	20.8679
Vitamin D	15	77973391	rs61521110	C	G	460351	0.00255141	0.000537493	2.1e-06	22.5328
Vitamin D	19	4478273	rs12609166	C	A	460351	-0.00208232	0.000436752	1.9e-06	22.7313
Vitamin D	20	32716435	rs4911412	G	A	460351	0.00191199	0.000417833	4.7e-06	20.9395
Vitamin D	22	32615547	rs2142558	A	G	460351	-0.00191839	0.000403323	2e-06	22.6239
Vitamin E	1	240869826	rs10926337	T	G	460351	-0.00202987	0.000383217	1.2e-07	28.0574
Vitamin E	2	47033007	rs60076163	C	G	460351	-0.00332622	0.000698882	1.9e-06	22.6514
Vitamin E	2	241336021	rs12622846	A	G	460351	0.00210678	0.000452327	3.2e-06	21.6937
Vitamin E	2	227347453	rs78401541	A	G	460351	-0.0022523	0.000480644	2.8e-06	21.9586
Vitamin E	2	27501510	rs113256314	T	C	460351	-0.0038688	0.000771232	5.3e-07	25.1642
Vitamin E	2	159025830	rs77646473	T	A	460351	-0.00469739	0.000945045	6.7e-07	24.7063
Vitamin E	4	127618829	rs313066	T	C	460351	-0.00184326	0.000373272	7.9e-07	24.385
Vitamin E	4	184107250	rs111875440	T	C	460351	-0.00348911	0.00074892	3.2e-06	21.7049
Vitamin E	6	72020596	rs16881098	A	G	460351	-0.00270182	0.000589301	4.5e-06	21.0203
Vitamin E	7	90765324	rs1567473	C	G	460351	-0.004342	0.00093502	3.4e-06	21.5644
Vitamin E	10	29569927	rs55646467	G	A	460351	-0.00233233	0.000487712	1.7e-06	22.8693
Vitamin E	11	63161012	rs57727018	G	A	460351	0.00509476	0.00109738	3.4e-06	21.5543
Vitamin E	12	76997822	rs74963516	T	C	460351	0.00404581	0.000828508	1e-06	23.8461
Vitamin E	20	62890294	rs73147887	G	C	460351	0.00202821	0.000429154	2.3e-06	22.3357
Water intake	1	237841390	rs34967813	G	A	427588	-0.0120553	0.00195555	7.1e-10	38.003
Water intake	1	150981267	rs2305813	C	G	427588	-0.019115	0.00276856	5e-12	47.6695
Water intake	1	72924057	rs782221	T	C	427588	-0.0127104	0.00226176	1.9e-08	31.581
Water intake	1	27262545	rs182050989	T	C	427588	0.030528	0.00547389	2.4e-08	31.1032
Water intake	2	117642600	rs11890994	T	A	427588	0.0110947	0.00187936	3.6e-09	34.8507
Water intake	2	104159202	rs2198234	T	G	427588	0.0116702	0.00181594	1.3e-10	41.3003
Water intake	2	24732568	rs11125629	G	A	427588	0.0108674	0.00182295	2.5e-09	35.5387
Water intake	3	52147485	rs9830293	G	A	427588	0.0190823	0.00347478	4e-08	30.1583
Water intake	3	71575177	rs7626335	C	A	427588	0.0107689	0.00193268	2.5e-08	31.0472
Water intake	4	24206877	rs6844845	G	A	427588	-0.021514	0.0038941	3.3e-08	30.5231
Water intake	4	46746220	rs6835325	G	T	427588	-0.0118651	0.00197817	2e-09	35.9762
Water intake	5	164760067	rs67174962	A	G	427588	-0.0122645	0.00215662	1.3e-08	32.3409
Water intake	6	165246071	rs6905712	A	T	427588	0.0110877	0.00192816	8.9e-09	33.0672
Water intake	6	33857564	rs2274156	T	C	427588	-0.011485	0.00207059	2.9e-08	30.7662
Water intake	7	73056750	rs6957745	C	T	427588	-0.015292	0.00226217	1.4e-11	45.696
Water intake	7	127668071	rs3808058	T	C	427588	0.0183317	0.00281615	7.5e-11	42.3735
Water intake	7	17284577	rs4410790	C	T	427588	-0.0308714	0.00187689	8.6e-61	270.542
Water intake	7	75611149	rs10954732	A	G	427588	0.0106197	0.00192806	3.6e-08	30.3378
Water intake	8	4117538	rs2656285	C	T	427588	0.0122418	0.00200721	1.1e-09	37.1967
Water intake	9	141019422	rs9414686	T	C	427588	0.0147596	0.00240632	8.6e-10	37.622
Water intake	9	34370020	rs10758255	A	T	427588	-0.0107871	0.00186047	6.7e-09	33.6174
Water intake	9	87647454	rs11140831	G	A	427588	-0.0123822	0.00183612	1.5e-11	45.4772
Water intake	9	115207868	rs35028442	C	G	427588	0.0164243	0.00268796	9.9e-10	37.336
Water intake	10	21797272	rs11012726	C	T	427588	-0.0122411	0.00197942	6.2e-10	38.2441
Water intake	11	9546587	rs3763874	A	G	427588	0.0163297	0.00183963	6.9e-19	78.7944
Water intake	11	131658253	rs7124005	T	C	427588	0.0103665	0.00186038	2.5e-08	31.05
Water intake	12	57843711	rs2229357	A	G	427588	-0.0122056	0.00211503	7.9e-09	33.3031
Water intake	14	80102233	rs34940743	G	A	427588	-0.0103922	0.00189846	4.4e-08	29.9648
Water intake	14	33360641	rs146394874	A	C	427588	0.0261419	0.00421977	5.8e-10	38.3793
Water intake	14	98647033	rs1963510	G	A	427588	0.0133068	0.0018195	2.6e-13	53.4864
Water intake	15	47874654	rs4603502	C	T	427588	-0.0130724	0.00199292	5.4e-11	43.026
Water intake	15	75027880	rs2472297	T	C	427588	-0.0334187	0.00205714	2.4e-59	263.907
Water intake	16	19246136	rs8054636	C	T	427588	-0.0103313	0.00185114	2.4e-08	31.1481
Water intake	16	30097630	rs2289292	T	C	427588	-0.012769	0.001927	3.4e-11	43.9087
Water intake	16	53800954	rs1421085	C	T	427588	0.01201	0.00184584	7.7e-11	42.3348
Water intake	17	44071851	rs2435200	A	G	427588	0.0112139	0.0018384	1.1e-09	37.2077
Water intake	18	52612778	rs4239466	C	A	427588	0.0106426	0.00189646	2e-08	31.4926
Water intake	18	28509237	rs9957088	T	C	427588	-0.0118296	0.00208716	1.4e-08	32.1239
Water intake	19	45411941	rs429358	C	T	427588	0.0166809	0.00250899	3e-11	44.2019
Water intake	20	45939264	rs56100328	G	A	427588	-0.0175542	0.00321669	4.8e-08	29.7813
Water intake	20	34190870	rs3746410	G	A	427588	0.0168391	0.00225025	7.3e-14	55.9985
Zinc	2	171417598	rs6756297	G	T	461384	0.0061529	0.0010627	7e-09	33.5227
Zinc	4	42117173	rs4861163	T	C	461384	-0.00269594	0.000484436	2.6e-08	30.9705
Zinc	10	64934548	rs10822145	T	C	461384	0.00231084	0.00041262	2.1e-08	31.3646

## Sheet: Table S3
Table S3: MR results of causal links between dietary composition and multiple sclerosis.
exposure	outcome	method	nsnp	b	se	pval	lo_ci	up_ci	or	or_lci95	or_uci95
Alcoholic drinks per week	multiple sclerosis	Inverse variance weighted (multiplicative random effects)	29	-0.124802	0.240036	0.603112	-0.595271	0.345668	0.882672	0.551413	1.41293
Alcoholic drinks per week	multiple sclerosis	MR Egger	29	-0.166478	0.450061	0.714343	-1.0486	0.715643	0.846642	0.350429	2.0455
Alcoholic drinks per week	multiple sclerosis	Weighted median	29	0.110544	0.289655	0.702728	-0.45718	0.678269	1.11689	0.633066	1.97046
Alcoholic drinks per week	multiple sclerosis	Weighted mode	29	0.101477	0.309388	0.745356	-0.504923	0.707877	1.1068	0.603552	2.02968
Alcoholic drinks per week	multiple sclerosis	Simple mode	29	0.201164	0.561255	0.722719	-0.898897	1.30122	1.22283	0.407019	3.67379
Beef intake	multiple sclerosis	Inverse variance weighted (multiplicative random effects)	11	-0.481646	0.693477	0.487345	-1.84086	0.877569	0.617765	0.158681	2.40505
Beef intake	multiple sclerosis	MR Egger	11	1.53972	4.90506	0.760748	-8.0742	11.1536	4.66328	0.000311473	69817.1
Beef intake	multiple sclerosis	Weighted median	11	-1.12331	0.674734	0.0959477	-2.44579	0.199164	0.3252	0.0866574	1.22038
Beef intake	multiple sclerosis	Weighted mode	11	-1.47755	0.832781	0.106418	-3.1098	0.154698	0.228196	0.0446098	1.1673
Beef intake	multiple sclerosis	Simple mode	11	-1.28926	1.03911	0.243022	-3.32592	0.74739	0.275473	0.0359395	2.11148
Bread intake	multiple sclerosis	Inverse variance weighted (multiplicative random effects)	25	-0.113541	0.529207	0.830118	-1.15079	0.923704	0.892667	0.316388	2.5186
Bread intake	multiple sclerosis	MR Egger	25	-3.1031	2.38799	0.206661	-7.78357	1.57737	0.0449097	0.000416523	4.84219
Bread intake	multiple sclerosis	Weighted median	25	-0.908683	0.40562	0.0250759	-1.7037	-0.113668	0.403055	0.182009	0.892555
Bread intake	multiple sclerosis	Weighted mode	25	-0.854374	0.577811	0.152243	-1.98688	0.278136	0.42555	0.137122	1.32067
Bread intake	multiple sclerosis	Simple mode	25	-0.819736	0.664977	0.229616	-2.12309	0.483618	0.440548	0.119661	1.62193
Calcium	multiple sclerosis	Inverse variance weighted (fixed effects)	3	2.28294	2.91	0.432737	-3.42065	7.98653	9.80549	0.0326912	2941.08
Calcium	multiple sclerosis	MR Egger	3	-29.9834	24.4148	0.435057	-77.8363	17.8696	9.51e-14	1.57e-34	5.76332e+07
Calcium	multiple sclerosis	Weighted median	3	-0.0442986	3.6145	0.990222	-7.12872	7.04012	0.956668	0.000801748	1141.52
Calcium	multiple sclerosis	Weighted mode	3	-0.568675	4.76657	0.915937	-9.91116	8.77381	0.566275	4.96e-05	6462.72
Calcium	multiple sclerosis	Simple mode	3	-0.690218	4.80452	0.898937	-10.1071	8.72664	0.501467	4.08e-05	6164.95
Cereal intake	multiple sclerosis	Inverse variance weighted (multiplicative random effects)	33	-0.852094	0.354682	0.016287	-1.54727	-0.156918	0.426521	0.212828	0.854774
Cereal intake	multiple sclerosis	MR Egger	33	-2.85546	1.45782	0.0591956	-5.71279	0.00188013	0.0575296	0.00330344	1.00188
Cereal intake	multiple sclerosis	Weighted median	33	-0.849136	0.40672	0.0368188	-1.64631	-0.0519654	0.427784	0.19276	0.949362
Cereal intake	multiple sclerosis	Weighted mode	33	-1.20028	0.817116	0.151616	-2.80183	0.401266	0.30111	0.060699	1.49371
Cereal intake	multiple sclerosis	Simple mode	33	-0.487205	0.891925	0.58869	-2.23538	1.26097	0.614341	0.106952	3.52884
Cheese intake	multiple sclerosis	Inverse variance weighted (multiplicative random effects)	49	0.0513951	0.207548	0.804421	-0.355399	0.458189	1.05274	0.700894	1.58121
Cheese intake	multiple sclerosis	MR Egger	49	-1.12948	0.90825	0.219821	-2.90965	0.650687	0.3232	0.0544946	1.91686
Cheese intake	multiple sclerosis	Weighted median	49	-0.219663	0.25312	0.385493	-0.715779	0.276453	0.802789	0.488811	1.31844
Cheese intake	multiple sclerosis	Weighted mode	49	-0.311871	0.447727	0.489435	-1.18942	0.565675	0.732076	0.304399	1.76064
Cheese intake	multiple sclerosis	Simple mode	49	-0.396111	0.553518	0.47769	-1.48101	0.688785	0.672932	0.227409	1.99129
Coffee intake	multiple sclerosis	Inverse variance weighted (multiplicative random effects)	33	-0.0713127	0.238459	0.764897	-0.538691	0.396066	0.931171	0.583511	1.48597
Coffee intake	multiple sclerosis	MR Egger	33	0.551202	0.50812	0.286381	-0.444714	1.54712	1.73534	0.641008	4.69791
Coffee intake	multiple sclerosis	Weighted median	33	0.511938	0.33919	0.131223	-0.152874	1.17675	1.66852	0.858238	3.24381
Coffee intake	multiple sclerosis	Weighted mode	33	0.638389	0.410109	0.129394	-0.165424	1.4422	1.89343	0.847534	4.23
Coffee intake	multiple sclerosis	Simple mode	33	-1.48013	0.809658	0.076871	-3.06706	0.106795	0.227607	0.0465577	1.11271
Cooked vegetable intake	multiple sclerosis	Inverse variance weighted (multiplicative random effects)	15	1.84168	0.964512	0.0562055	-0.0487671	3.73212	6.30711	0.952403	41.7676
Cooked vegetable intake	multiple sclerosis	MR Egger	15	-5.85966	11.0253	0.604053	-27.4692	15.7499	0.00285222	1.18e-12	6.91959e+06
Cooked vegetable intake	multiple sclerosis	Weighted median	15	0.788959	0.683794	0.248583	-0.551276	2.12919	2.2011	0.576214	8.40809
Cooked vegetable intake	multiple sclerosis	Weighted mode	15	0.174187	1.01073	0.865639	-1.80685	2.15522	1.19028	0.164171	8.6298
Cooked vegetable intake	multiple sclerosis	Simple mode	15	0.0858453	0.99172	0.932245	-1.85793	2.02962	1.08964	0.155996	7.61117
Dried fruit intake	multiple sclerosis	Inverse variance weighted (multiplicative random effects)	35	-0.452718	0.262191	0.0842265	-0.966612	0.0611763	0.635898	0.38037	1.06309
Dried fruit intake	multiple sclerosis	MR Egger	35	-1.27264	1.26877	0.323135	-3.75944	1.21415	0.28009	0.0232968	3.36744
Dried fruit intake	multiple sclerosis	Weighted median	35	-0.356841	0.386486	0.355853	-1.11435	0.400672	0.699884	0.328127	1.49283
Dried fruit intake	multiple sclerosis	Weighted mode	35	-0.196275	0.746663	0.794238	-1.65973	1.26718	0.821786	0.190189	3.55084
Dried fruit intake	multiple sclerosis	Simple mode	35	-0.0527273	0.85402	0.951131	-1.72661	1.62115	0.948639	0.177887	5.05892
Fish oil (including cod liver oil)	multiple sclerosis	Inverse variance weighted (multiplicative random effects)	4	-3.23725	1.35853	0.0171766	-5.89997	-0.574531	0.0392717	0.00273953	0.562969
Fish oil (including cod liver oil)	multiple sclerosis	MR Egger	4	-0.274148	10.377	0.981322	-20.613	20.0647	0.76022	1.12e-09	5.17601e+08
Fish oil (including cod liver oil)	multiple sclerosis	Weighted median	4	-2.62596	1.67867	0.117745	-5.91615	0.664231	0.0723701	0.00269555	1.943
Fish oil (including cod liver oil)	multiple sclerosis	Weighted mode	4	-2.03564	2.16653	0.416746	-6.28204	2.21076	0.130597	0.00186958	9.12267
Fish oil (including cod liver oil)	multiple sclerosis	Simple mode	4	-1.49265	2.46819	0.58802	-6.33031	3.34501	0.224776	0.00178148	28.3609
Folic acid or Folate	multiple sclerosis	Wald ratio	1	-214.232	12.0217	4.91e-71	-237.794	-190.669	9.13e-94	5.34e-104	1.56e-83
Fresh fruit intake	multiple sclerosis	Inverse variance weighted (multiplicative random effects)	47	0.630234	1.14625	0.58244	-1.61641	2.87688	1.87805	0.198611	17.7587
Fresh fruit intake	multiple sclerosis	MR Egger	47	-1.89671	4.18067	0.652236	-10.0908	6.29741	0.150062	4.15e-05	543.164
Fresh fruit intake	multiple sclerosis	Weighted median	47	0.396453	0.443875	0.37177	-0.473542	1.26645	1.48654	0.622793	3.54822
Fresh fruit intake	multiple sclerosis	Weighted mode	47	0.93119	0.701577	0.190965	-0.4439	2.30628	2.53753	0.64153	10.037
Fresh fruit intake	multiple sclerosis	Simple mode	47	-0.250869	1.07594	0.81667	-2.35972	1.85798	0.778124	0.0944469	6.41077
Iron	multiple sclerosis	Wald ratio	1	-8.59843	10.5848	0.416599	-29.3447	12.1478	0.000184	1.8e-13	188682
Lamb/mutton intake	multiple sclerosis	Inverse variance weighted (multiplicative random effects)	26	0.108574	0.473549	0.818653	-0.819582	1.03673	1.11469	0.440616	2.81998
Lamb/mutton intake	multiple sclerosis	MR Egger	26	2.98393	2.14076	0.176132	-1.21196	7.17982	19.7653	0.297612	1312.67
Lamb/mutton intake	multiple sclerosis	Weighted median	26	0.117314	0.562823	0.834887	-0.98582	1.22045	1.12447	0.373133	3.3887
Lamb/mutton intake	multiple sclerosis	Weighted mode	26	0.702201	1.25327	0.580264	-1.7542	3.1586	2.01819	0.173046	23.5376
Lamb/mutton intake	multiple sclerosis	Simple mode	26	-1.42873	1.37302	0.308033	-4.11985	1.26239	0.239613	0.0162469	3.53386
Milk intake	multiple sclerosis	Inverse variance weighted (multiplicative random effects)	11	0.233306	0.642148	0.716365	-1.0253	1.49192	1.26277	0.358687	4.44561
Milk intake	multiple sclerosis	MR Egger	11	-2.06426	2.45223	0.421709	-6.87063	2.74211	0.126912	0.00103782	15.5196
Milk intake	multiple sclerosis	Weighted median	11	-0.0699225	0.679857	0.918083	-1.40244	1.2626	0.932466	0.245996	3.53459
Milk intake	multiple sclerosis	Weighted mode	11	-0.711427	1.25869	0.584387	-3.17846	1.75561	0.490943	0.0416497	5.78696
Milk intake	multiple sclerosis	Simple mode	11	-0.563783	1.24583	0.66054	-3.0056	1.87803	0.569052	0.049509	6.54063
Non-oily fish intake	multiple sclerosis	Inverse variance weighted (multiplicative random effects)	11	1.19352	0.643482	0.0636279	-0.0677084	2.45474	3.29866	0.934533	11.6434
Non-oily fish intake	multiple sclerosis	MR Egger	11	7.43122	2.50392	0.0157578	2.52353	12.3389	1687.86	12.4726	228411
Non-oily fish intake	multiple sclerosis	Weighted median	11	1.24393	0.724273	0.0858889	-0.17564	2.66351	3.46924	0.83892	14.3465
Non-oily fish intake	multiple sclerosis	Weighted mode	11	2.25006	1.12391	0.0731444	0.0471992	4.45292	9.48829	1.04833	85.8772
Non-oily fish intake	multiple sclerosis	Simple mode	11	1.01166	1.64016	0.551148	-2.20305	4.22636	2.75015	0.110465	68.4678
Oily fish intake	multiple sclerosis	Inverse variance weighted (multiplicative random effects)	48	-0.430918	0.294917	0.143974	-1.00896	0.147119	0.649912	0.3646	1.15849
Oily fish intake	multiple sclerosis	MR Egger	48	-1.40713	1.26057	0.270107	-3.87785	1.06359	0.244846	0.0206954	2.89676
Oily fish intake	multiple sclerosis	Weighted median	48	-0.532843	0.297369	0.0731556	-1.11569	0.05	0.586934	0.327691	1.05127
Oily fish intake	multiple sclerosis	Weighted mode	48	-0.924755	0.629976	0.148787	-2.15951	0.309999	0.396629	0.115382	1.36342
Oily fish intake	multiple sclerosis	Simple mode	48	-0.983768	0.673569	0.150797	-2.30396	0.336426	0.3739	0.0998624	1.39994
Pork intake	multiple sclerosis	Inverse variance weighted (multiplicative random effects)	10	1.91158	0.683352	0.0051522	0.572212	3.25095	6.76379	1.77218	25.815
Pork intake	multiple sclerosis	MR Egger	10	0.0259211	4.82551	0.995846	-9.43207	9.48391	1.02626	8.01e-05	13146.5
Pork intake	multiple sclerosis	Weighted median	10	2.13526	0.821357	0.00933126	0.5254	3.74512	8.45924	1.69113	42.314
Pork intake	multiple sclerosis	Weighted mode	10	2.61066	1.40348	0.0957942	-0.140172	5.36148	13.608	0.869209	213.041
Pork intake	multiple sclerosis	Simple mode	10	2.74935	1.43798	0.0881853	-0.0690889	5.5678	15.6325	0.933244	261.856
Poultry intake	multiple sclerosis	Inverse variance weighted (multiplicative random effects)	7	-0.0961085	0.839808	0.908888	-1.74213	1.54992	0.908365	0.175146	4.71107
Poultry intake	multiple sclerosis	MR Egger	7	-19.0044	26.1033	0.499237	-70.1669	32.1581	5.58e-09	3.36e-31	92500000000000
Poultry intake	multiple sclerosis	Weighted median	7	-0.628314	0.898049	0.48415	-2.38849	1.13186	0.53349	0.0917681	3.10143
Poultry intake	multiple sclerosis	Weighted mode	7	-1.07172	1.24369	0.421937	-3.50936	1.36592	0.342418	0.029916	3.91931
Poultry intake	multiple sclerosis	Simple mode	7	-1.04964	1.30349	0.451395	-3.60447	1.50519	0.350064	0.0272018	4.50502
Processed meat intake	multiple sclerosis	Inverse variance weighted (multiplicative random effects)	17	0.342066	0.415447	0.410298	-0.47221	1.15634	1.40785	0.623623	3.17828
Processed meat intake	multiple sclerosis	MR Egger	17	1.93649	2.68746	0.482255	-3.33092	7.20391	6.93439	0.0357601	1344.68
Processed meat intake	multiple sclerosis	Weighted median	17	0.150415	0.465504	0.746602	-0.761974	1.0628	1.16232	0.466744	2.89447
Processed meat intake	multiple sclerosis	Weighted mode	17	-0.358079	0.996999	0.724174	-2.3122	1.59604	0.699018	0.0990435	4.93345
Processed meat intake	multiple sclerosis	Simple mode	17	-0.314327	0.981606	0.752947	-2.23827	1.60962	0.73028	0.106642	5.00091
Raw vegetable intake	multiple sclerosis	Inverse variance weighted (multiplicative random effects)	10	-0.603283	0.94293	0.522305	-2.45143	1.24486	0.547013	0.0861706	3.47245
Raw vegetable intake	multiple sclerosis	MR Egger	10	-10.9092	5.83067	0.0982559	-22.3373	0.518932	1.83e-05	1.99e-10	1.68023
Raw vegetable intake	multiple sclerosis	Weighted median	10	-0.967723	0.857026	0.258828	-2.64749	0.712048	0.379947	0.0708284	2.03816
Raw vegetable intake	multiple sclerosis	Weighted mode	10	-0.936962	1.1125	0.421486	-3.11747	1.24354	0.391816	0.0442692	3.46788
Raw vegetable intake	multiple sclerosis	Simple mode	10	-0.857778	1.25558	0.511698	-3.31871	1.60315	0.424104	0.0361996	4.96867
Selenium	multiple sclerosis	Inverse variance weighted (multiplicative random effects)	7	9.45596	5.34922	0.0771065	-1.02851	19.9404	12784.1	0.35754	4.57107e+08
Selenium	multiple sclerosis	MR Egger	7	11.6314	30.1069	0.71514	-47.3781	70.6409	112581	2.65e-21	4.77e+30
Selenium	multiple sclerosis	Weighted median	7	3.81064	6.45822	0.555161	-8.84747	16.4687	45.1791	0.000143745	1.41998e+07
Selenium	multiple sclerosis	Weighted mode	7	2.79284	7.34541	0.716881	-11.6042	17.1898	16.3274	9.13e-06	2.92047e+07
Selenium	multiple sclerosis	Simple mode	7	2.09255	7.99804	0.802354	-13.5836	17.7687	8.10556	1.26e-06	5.21022e+07
Tea intake	multiple sclerosis	Inverse variance weighted (multiplicative random effects)	30	-0.248169	0.237088	0.29522	-0.712863	0.216524	0.780228	0.490239	1.24175
Tea intake	multiple sclerosis	MR Egger	30	0.161183	0.603534	0.791376	-1.02174	1.34411	1.1749	0.359967	3.83477
Tea intake	multiple sclerosis	Weighted median	30	-0.68688	0.294368	0.0196268	-1.26384	-0.109919	0.503143	0.282567	0.895907
Tea intake	multiple sclerosis	Weighted mode	30	-0.753265	0.56222	0.190714	-1.85522	0.348687	0.470827	0.156419	1.4172
Tea intake	multiple sclerosis	Simple mode	30	-0.774661	0.585963	0.196491	-1.92315	0.373825	0.46086	0.146146	1.45328
Vitamin A	multiple sclerosis	Wald ratio	1	-16.7558	12.8312	0.1916	-41.9049	8.39342	5.29e-08	6.32e-19	4417.9
Vitamin B	multiple sclerosis	Inverse variance weighted (multiplicative random effects)	8	0.124833	2.75233	0.963824	-5.26973	5.5194	1.13296	0.00514498	249.485
Vitamin B	multiple sclerosis	MR Egger	8	-3.57983	8.85961	0.700175	-20.9447	13.785	0.0278804	8.01e-10	969957
Vitamin B	multiple sclerosis	Weighted median	8	-0.110819	4.03955	0.978114	-8.02834	7.8067	0.895101	0.00032609	2457.01
Vitamin B	multiple sclerosis	Weighted mode	8	-0.684375	4.97573	0.894475	-10.4368	9.06806	0.504405	2.93e-05	8673.81
Vitamin B	multiple sclerosis	Simple mode	8	-0.684375	5.18971	0.898796	-10.8562	9.48745	0.504405	1.93e-05	13193.1
Vitamin C	multiple sclerosis	Wald ratio	1	-20.7002	5.06281	4.34e-05	-30.6233	-10.7771	1.02e-09	5.02e-14	2.09e-05
Vitamin D	multiple sclerosis	Inverse variance weighted (multiplicative random effects)	8	-6.10062	5.42361	0.260663	-16.7309	4.52965	0.00224149	5.42e-08	92.7264
Vitamin D	multiple sclerosis	MR Egger	8	178.492	133.883	0.230851	-83.9182	440.903	3.3e+77	3.59e-37	3.03e+191
Vitamin D	multiple sclerosis	Weighted median	8	-3.32125	4.72373	0.481995	-12.5798	5.93727	0.0361078	3.44e-06	378.899
Vitamin D	multiple sclerosis	Weighted mode	8	-2.07073	5.62665	0.723734	-13.099	8.95751	0.126094	2.05e-06	7765.98
Vitamin D	multiple sclerosis	Simple mode	8	-2.07073	5.76967	0.730252	-13.3793	9.23783	0.126094	1.55e-06	10278.7
Vitamin E	multiple sclerosis	Inverse variance weighted (multiplicative random effects)	7	6.7268	3.51634	0.0557467	-0.165232	13.6188	834.476	0.847697	821461
Vitamin E	multiple sclerosis	MR Egger	7	8.40265	14.1464	0.57838	-19.3244	36.1297	4458.88	4.05e-09	4910000000000000
Vitamin E	multiple sclerosis	Weighted median	7	5.44482	4.99469	0.275659	-4.34477	15.2344	231.556	0.0129745	4.1326e+06
Vitamin E	multiple sclerosis	Weighted mode	7	5.28597	7.11712	0.485707	-8.66359	19.2355	197.545	0.000172764	2.25881e+08
Vitamin E	multiple sclerosis	Simple mode	7	6.29845	7.58735	0.438243	-8.57276	21.1697	543.727	0.000189189	1562664942
Water intake	multiple sclerosis	Inverse variance weighted (multiplicative random effects)	34	-0.301705	0.4097	0.461484	-1.10472	0.501306	0.739556	0.331305	1.65088
Water intake	multiple sclerosis	MR Egger	34	-0.22757	1.29947	0.862085	-2.77454	2.3194	0.796467	0.0623782	10.1696
Water intake	multiple sclerosis	Weighted median	34	-0.473799	0.372747	0.203693	-1.20438	0.256785	0.622632	0.299877	1.29277
Water intake	multiple sclerosis	Weighted mode	34	-0.608946	0.457373	0.192182	-1.5054	0.287505	0.543924	0.221929	1.3331
Water intake	multiple sclerosis	Simple mode	34	0.213957	0.727665	0.770575	-1.21227	1.64018	1.23857	0.297522	5.1561
Zinc	multiple sclerosis	Inverse variance weighted (fixed effects)	3	0.318027	4.02322	0.936995	-7.56749	8.20355	1.37441	0.000516987	3653.89
Zinc	multiple sclerosis	MR Egger	3	6.80537	11.4554	0.658739	-15.6473	29.258	902.684	1.6e-07	5090000000000
Zinc	multiple sclerosis	Weighted median	3	0.644518	4.69363	0.89078	-8.555	9.84404	1.90507	0.000192579	18845.7
Zinc	multiple sclerosis	Weighted mode	3	1.44417	5.70102	0.823683	-9.72983	12.6182	4.23835	5.95e-05	301999
Zinc	multiple sclerosis	Simple mode	3	1.09289	5.24214	0.854158	-9.18171	11.3675	2.98288	0.000102905	86464.1

## Sheet: Table S4
Table S4: Results of Cochrane’s Q test between dietary composition and multiple sclerosis.
exposure	outcome	method	Q	Q_df	Q_pval
Alcoholic drinks per week	multiple sclerosis	Inverse variance weighted	43.7929	28	0.029125
Beef intake	multiple sclerosis	Inverse variance weighted	23.038	10	0.0106071
Bread intake	multiple sclerosis	Inverse variance weighted	95.7767	24	1.56e-10
Calcium	multiple sclerosis	Inverse variance weighted	2.187	2	0.335042
Cereal intake	multiple sclerosis	Inverse variance weighted	66.1812	32	0.000357814
Cheese intake	multiple sclerosis	Inverse variance weighted	69.8325	48	0.021446
Coffee intake	multiple sclerosis	Inverse variance weighted	37.3386	32	0.237052
Cooked vegetable intake	multiple sclerosis	Inverse variance weighted	66.6357	14	7.8e-09
Dried fruit intake	multiple sclerosis	Inverse variance weighted	32.8929	34	0.521757
Fish oil (including cod liver oil)	multiple sclerosis	Inverse variance weighted	2.95206	3	0.399075
Fresh fruit intake	multiple sclerosis	Inverse variance weighted	713.07	46	1.91e-120
Lamb/mutton intake	multiple sclerosis	Inverse variance weighted	43.6835	25	0.0117634
Milk intake	multiple sclerosis	Inverse variance weighted	22.2298	10	0.0139758
Non-oily fish intake	multiple sclerosis	Inverse variance weighted	18.9264	10	0.0412079
Oily fish intake	multiple sclerosis	Inverse variance weighted	114.265	47	1.58e-07
Pork intake	multiple sclerosis	Inverse variance weighted	12.6162	9	0.180755
Poultry intake	multiple sclerosis	Inverse variance weighted	11.4701	6	0.0748894
Processed meat intake	multiple sclerosis	Inverse variance weighted	28.7941	16	0.0253617
Salad / raw vegetable intake	multiple sclerosis	Inverse variance weighted	21.1481	9	0.0120088
Selenium	multiple sclerosis	Inverse variance weighted	7.83342	6	0.250563
Tea intake	multiple sclerosis	Inverse variance weighted	47.6349	29	0.0160318
Vitamin B	multiple sclerosis	Inverse variance weighted	5.35798	7	0.616365
Vitamin D	multiple sclerosis	Inverse variance weighted	21.5942	7	0.00298342
Vitamin E	multiple sclerosis	Inverse variance weighted	5.41379	6	0.491937
Water intake	multiple sclerosis	Inverse variance weighted	103.051	33	3.93e-09
Zinc	multiple sclerosis	Inverse variance weighted	0.419699	2	0.810706

## Sheet: Table S5
Table S5: Results of MR-Egger intercept test between dietary composition and multiple sclerosis.
exposure	outcome	egger_intercept	se	pval
Alcoholic drinks per week	multiple sclerosis	0.00092808	0.00841611	0.913007
Beef intake	multiple sclerosis	-0.0249372	0.05985	0.686687
Bread intake	multiple sclerosis	0.0434138	0.0338386	0.212282
Calcium	multiple sclerosis	0.117019	0.0879127	0.410183
Cereal intake	multiple sclerosis	0.0288899	0.0204107	0.166911
Cheese intake	multiple sclerosis	0.0197427	0.0147894	0.188334
Coffee intake	multiple sclerosis	-0.0106932	0.00773743	0.176845
Cooked vegetable intake	multiple sclerosis	0.0799017	0.113933	0.495475
Dried fruit intake	multiple sclerosis	0.00990794	0.0149896	0.513209
Fish oil (including cod liver oil)	multiple sclerosis	-0.0201798	0.0697936	0.799694
Fresh fruit intake	multiple sclerosis	0.0238957	0.0379985	0.53262
Lamb/mutton intake	multiple sclerosis	-0.0316392	0.0229929	0.181514
Milk intake	multiple sclerosis	0.0369067	0.0380085	0.356913
Non-oily fish intake	multiple sclerosis	-0.0771174	0.0302888	0.0313966
Oily fish intake	multiple sclerosis	0.014331	0.0179879	0.429715
Pork intake	multiple sclerosis	0.018834	0.0476609	0.703048
Poultry intake	multiple sclerosis	0.20491	0.282724	0.501077
Processed meat intake	multiple sclerosis	-0.0234775	0.0390764	0.556937
Salad / raw vegetable intake	multiple sclerosis	0.103361	0.0578592	0.11185
Selenium	multiple sclerosis	-0.00394335	0.0535306	0.944133
Tea intake	multiple sclerosis	-0.00814219	0.0110234	0.466282
Vitamin B	multiple sclerosis	0.0121552	0.0271745	0.670352
Vitamin D	multiple sclerosis	-0.357088	0.258803	0.216872
Vitamin E	multiple sclerosis	-0.00414265	0.0336523	0.906822
Water intake	multiple sclerosis	-0.00111469	0.0185105	0.952355
Zinc	multiple sclerosis	-0.0206004	0.0340592	0.653697

## Sheet: Table S6
Table S6: Results of MR-PRESSO test between dietary composition and multiple sclerosis.
exposure	outcome	beta (raw)	sd (raw)	P value (raw)	beta (Outlier-corrected)	sd (Outlier-corrected)	P value (Outlier-corrected)	P value (Global Test)
Alcoholic drinks per week	multiple sclerosis	-0.181293	0.219208	0.414156	NA	NA	NA	0.057
Beef intake	multiple sclerosis	-0.187459	0.527451	0.727234	-0.459985	0.455134	0.329329	0.01
Bread intake	multiple sclerosis	-0.176962	0.473496	0.711416	-0.167687	0.342862	0.629047	<0.001
Calcium	multiple sclerosis	NA	NA	NA	NA	NA	NA	NA
Cereal intake	multiple sclerosis	-0.714243	0.303548	0.023502	-0.810518	0.289197	0.00777756	0.001
Cheese intake	multiple sclerosis	0.0476897	0.19548	0.808121	NA	NA	NA	0.004
Coffee intake	multiple sclerosis	-0.165912	0.248323	0.508313	-0.0718176	0.224759	0.751223	0.044
Cooked vegetable intake	multiple sclerosis	1.90064	0.882024	0.0467528	1.14631	0.480081	0.030548	<0.001
Dried fruit intake	multiple sclerosis	-0.142767	0.425316	0.73879	-0.575917	0.23041	0.0165318	<0.001
Fish oil (including cod liver oil)	multiple sclerosis	-3.23725	1.35853	0.0973621	NA	NA	NA	0.482
Folic acid or Folate	multiple sclerosis	NA	NA	NA	NA	NA	NA	NA
Fresh fruit intake	multiple sclerosis	0.353018	1.02723	0.732488	-0.215108	0.354423	0.546646	<0.001
Iron	multiple sclerosis	NA	NA	NA	NA	NA	NA	NA
Lamb/mutton intake	multiple sclerosis	-0.0690276	0.429611	0.873392	-0.327641	0.405553	0.425516	0.002
Milk intake	multiple sclerosis	0.233306	0.642148	0.723928	NA	NA	NA	0.014
Non-oily fish intake	multiple sclerosis	1.19352	0.643482	0.0933111	NA	NA	NA	0.039
Oily fish intake	multiple sclerosis	-0.44117	0.251055	0.0840604	-0.541586	0.206947	0.0113833	<0.001
Pork intake	multiple sclerosis	1.90028	0.658994	0.013738	NA	NA	NA	0.102
Poultry intake	multiple sclerosis	0.153669	0.753699	0.844243	NA	NA	NA	0.099
Processed meat intake	multiple sclerosis	0.472519	0.38541	0.235991	NA	NA	NA	0.024
Salad / raw vegetable intake	multiple sclerosis	0.994757	1.19782	0.416076	0.88284	0.575286	0.14328	<0.001
Selenium	multiple sclerosis	8.60134	4.59966	0.103679	NA	NA	NA	0.315
Tea intake	multiple sclerosis	-0.225092	0.213359	0.298458	-0.296463	0.195542	0.138472	0.04
Vitamin A	multiple sclerosis	NA	NA	NA	NA	NA	NA	NA
Vitamin B	multiple sclerosis	1.71821	2.31978	0.477767	NA	NA	NA	0.704
Vitamin C	multiple sclerosis	NA	NA	NA	NA	NA	NA	NA
Vitamin D	multiple sclerosis	-6.17375	4.28712	0.183711	-6.01985	1.77781	0.0116611	0.012
Vitamin E	multiple sclerosis	5.37894	3.02755	0.109351	NA	NA	NA	0.567
Water intake	multiple sclerosis	-0.346118	0.38226	0.370932	-0.330493	0.306612	0.288457	<0.001
Zinc	multiple sclerosis	NA	NA	NA	NA	NA	NA	NA

## Sheet: Table S7
Table S7: MR results of causal links between dietary composition and multiple sclerosis severity.
exposure	outcome	method	nsnp	b	se	pval	lo_ci	up_ci	or	or_lci95	or_uci95
Alcoholic drinks per week	multiple sclerosis severity	Inverse variance weighted (multiplicative random effects)	29	0.157206	0.0770611	0.0413491	0.00616587	0.308245	1.17024	1.00618	1.36103
Alcoholic drinks per week	multiple sclerosis severity	MR Egger	29	0.145272	0.1433	0.319695	-0.135595	0.426139	1.15635	0.873196	1.53133
Alcoholic drinks per week	multiple sclerosis severity	Weighted median	29	0.122347	0.131282	0.351367	-0.134966	0.37966	1.13015	0.873746	1.46179
Alcoholic drinks per week	multiple sclerosis severity	Weighted mode	29	0.113003	0.133528	0.40457	-0.148713	0.374718	1.11963	0.861817	1.45458
Alcoholic drinks per week	multiple sclerosis severity	Simple mode	29	0.238936	0.308858	0.445644	-0.366426	0.844297	1.2699	0.693207	2.32634
Beef intake	multiple sclerosis severity	Inverse variance weighted (multiplicative random effects)	12	0.14068	0.254452	0.580349	-0.358046	0.639406	1.15106	0.699041	1.89536
Beef intake	multiple sclerosis severity	MR Egger	12	0.50614	1.52349	0.746578	-2.47989	3.49217	1.65888	0.083752	32.8573
Beef intake	multiple sclerosis severity	Weighted median	12	0.176178	0.418158	0.673522	-0.643411	0.995768	1.19265	0.525497	2.7068
Beef intake	multiple sclerosis severity	Weighted mode	12	0.165496	0.605393	0.789633	-1.02107	1.35207	1.17998	0.360208	3.86541
Beef intake	multiple sclerosis severity	Simple mode	12	0.693993	0.654144	0.311466	-0.588129	1.97612	2.00169	0.555366	7.21466
Bread intake	multiple sclerosis severity	Inverse variance weighted (multiplicative random effects)	27	0.216079	0.209204	0.301668	-0.193961	0.62612	1.2412	0.82369	1.87034
Bread intake	multiple sclerosis severity	MR Egger	27	-0.431721	0.934523	0.648098	-2.26339	1.39994	0.64939	0.103998	4.05497
Bread intake	multiple sclerosis severity	Weighted median	27	-0.195166	0.263567	0.45901	-0.711758	0.321426	0.822698	0.490781	1.37909
Bread intake	multiple sclerosis severity	Weighted mode	27	-0.312971	0.397917	0.438672	-1.09289	0.466947	0.731271	0.335247	1.59512
Bread intake	multiple sclerosis severity	Simple mode	27	-0.343852	0.509669	0.505849	-1.3428	0.655099	0.709034	0.261113	1.92533
Calcium	multiple sclerosis severity	Inverse variance weighted (multiplicative random effects)	4	2.62306	2.6556	0.323276	-2.58191	7.82803	13.7778	0.0756292	2509.99
Calcium	multiple sclerosis severity	MR Egger	4	12.1335	7.9211	0.265255	-3.39181	27.6589	186009	0.0336478	1028280000000
Calcium	multiple sclerosis severity	Weighted median	4	2.31377	2.46331	0.34758	-2.51431	7.14184	10.1124	0.0809186	1263.76
Calcium	multiple sclerosis severity	Weighted mode	4	1.49501	3.78792	0.719466	-5.92931	8.91933	4.45937	0.00266031	7475.05
Calcium	multiple sclerosis severity	Simple mode	4	2.35103	3.93363	0.592165	-5.35889	10.061	10.4964	0.00470612	23410.8
Cereal intake	multiple sclerosis severity	Inverse variance weighted (multiplicative random effects)	34	-0.0774327	0.132576	0.559178	-0.337281	0.182416	0.925489	0.713708	1.20011
Cereal intake	multiple sclerosis severity	MR Egger	34	0.122423	0.691849	0.860662	-1.2336	1.47845	1.13023	0.291242	4.38613
Cereal intake	multiple sclerosis severity	Weighted median	34	-0.134604	0.236306	0.568936	-0.597764	0.328555	0.874062	0.55004	1.38896
Cereal intake	multiple sclerosis severity	Weighted mode	34	-0.170195	0.410308	0.680975	-0.974399	0.63401	0.843501	0.377419	1.88515
Cereal intake	multiple sclerosis severity	Simple mode	34	-0.0854394	0.487495	0.861945	-1.04093	0.870052	0.918109	0.353126	2.38703
Cheese intake	multiple sclerosis severity	Inverse variance weighted (multiplicative random effects)	54	0.128143	0.110944	0.24808	-0.0893071	0.345593	1.13672	0.914565	1.41283
Cheese intake	multiple sclerosis severity	MR Egger	54	0.563745	0.477211	0.242846	-0.37159	1.49908	1.75724	0.689637	4.47756
Cheese intake	multiple sclerosis severity	Weighted median	54	0.0346061	0.16257	0.83143	-0.284031	0.353244	1.03521	0.752743	1.42368
Cheese intake	multiple sclerosis severity	Weighted mode	54	-0.0508175	0.284776	0.859052	-0.608979	0.507343	0.950452	0.543906	1.66087
Cheese intake	multiple sclerosis severity	Simple mode	54	0.00532543	0.328355	0.987121	-0.63825	0.648901	1.00534	0.528216	1.91344
Coffee intake	multiple sclerosis severity	Inverse variance weighted (multiplicative random effects)	35	0.122142	0.137412	0.374069	-0.147185	0.391469	1.12991	0.863134	1.47915
Coffee intake	multiple sclerosis severity	MR Egger	35	-0.24588	0.278804	0.384204	-0.792336	0.300576	0.782016	0.452786	1.35064
Coffee intake	multiple sclerosis severity	Weighted median	35	-0.0260621	0.20321	0.89795	-0.424354	0.37223	0.974275	0.654192	1.45097
Coffee intake	multiple sclerosis severity	Weighted mode	35	-0.0976244	0.213699	0.650698	-0.516475	0.321226	0.906989	0.59662	1.37882
Coffee intake	multiple sclerosis severity	Simple mode	35	-0.197275	0.410081	0.633553	-1.00103	0.606484	0.820965	0.367499	1.83397
Cooked vegetable intake	multiple sclerosis severity	Inverse variance weighted (multiplicative random effects)	15	0.0580738	0.316353	0.854349	-0.561979	0.678126	1.05979	0.57008	1.97018
Cooked vegetable intake	multiple sclerosis severity	MR Egger	15	-3.87343	3.52015	0.291134	-10.7729	3.02606	0.0207869	2.1e-05	20.6158
Cooked vegetable intake	multiple sclerosis severity	Weighted median	15	0.174986	0.424763	0.680368	-0.65755	1.00752	1.19123	0.518119	2.7388
Cooked vegetable intake	multiple sclerosis severity	Weighted mode	15	0.137208	0.689493	0.845125	-1.2142	1.48861	1.14707	0.296948	4.43095
Cooked vegetable intake	multiple sclerosis severity	Simple mode	15	0.169075	0.710908	0.815459	-1.22431	1.56245	1.18421	0.293962	4.77052
Dried fruit intake	multiple sclerosis severity	Inverse variance weighted (multiplicative random effects)	35	-0.0260138	0.214225	0.903349	-0.445895	0.393867	0.974322	0.640251	1.4827
Dried fruit intake	multiple sclerosis severity	MR Egger	35	0.405798	1.02509	0.694751	-1.60337	2.41497	1.5005	0.201217	11.1894
Dried fruit intake	multiple sclerosis severity	Weighted median	35	-0.0525099	0.280083	0.851285	-0.601473	0.496453	0.948845	0.548004	1.64288
Dried fruit intake	multiple sclerosis severity	Weighted mode	35	0.212498	0.697115	0.762358	-1.15385	1.57884	1.23676	0.315421	4.84935
Dried fruit intake	multiple sclerosis severity	Simple mode	35	0.194471	0.722464	0.78942	-1.22156	1.6105	1.21467	0.294771	5.00531
Fish oil (including cod liver oil)	multiple sclerosis severity	Inverse variance weighted (multiplicative random effects)	4	0.739856	0.924256	0.423428	-1.07169	2.5514	2.09563	0.342431	12.825
Fish oil (including cod liver oil)	multiple sclerosis severity	MR Egger	4	-4.63156	6.15032	0.529989	-16.6862	7.42307	0.00973955	5.67e-08	1674.16
Fish oil (including cod liver oil)	multiple sclerosis severity	Weighted median	4	0.525835	1.16374	0.651379	-1.7551	2.80677	1.69187	0.172889	16.5564
Fish oil (including cod liver oil)	multiple sclerosis severity	Weighted mode	4	0.0576705	1.58022	0.97318	-3.03955	3.15489	1.05937	0.0478563	23.4506
Fish oil (including cod liver oil)	multiple sclerosis severity	Simple mode	4	0.46046	1.8392	0.818476	-3.14437	4.06529	1.5848	0.0430939	58.282
Folic acid or Folate	multiple sclerosis severity	Inverse variance weighted (fixed effects)	2	-12.1793	4.98576	0.0145732	-21.9514	-2.4072	5.14e-06	2.93e-10	0.0900669
Fresh fruit intake	multiple sclerosis severity	Inverse variance weighted (multiplicative random effects)	49	0.228311	0.225293	0.310871	-0.213263	0.669886	1.25648	0.807944	1.95401
Fresh fruit intake	multiple sclerosis severity	MR Egger	49	-0.462663	0.799652	0.565635	-2.02998	1.10465	0.629605	0.131338	3.01818
Fresh fruit intake	multiple sclerosis severity	Weighted median	49	0.16043	0.317131	0.612942	-0.461148	0.782008	1.17402	0.63056	2.18586
Fresh fruit intake	multiple sclerosis severity	Weighted mode	49	0.19579	0.490712	0.691668	-0.766005	1.15759	1.21627	0.464866	3.18224
Fresh fruit intake	multiple sclerosis severity	Simple mode	49	0.121086	0.639916	0.850717	-1.13315	1.37532	1.12872	0.322017	3.95635
Iron	multiple sclerosis severity	Wald ratio	1	3.50967	5.79899	0.545032	-7.85636	14.8757	33.4373	0.000387282	2.88691e+06
Lamb/mutton intake	multiple sclerosis severity	Inverse variance weighted (multiplicative random effects)	26	-0.295555	0.263282	0.261615	-0.811587	0.220477	0.744118	0.444153	1.24667
Lamb/mutton intake	multiple sclerosis severity	MR Egger	26	-2.58381	1.02901	0.0191797	-4.60067	-0.566951	0.075486	0.0100451	0.567252
Lamb/mutton intake	multiple sclerosis severity	Weighted median	26	-0.66013	0.353001	0.0614767	-1.35201	0.0317521	0.516784	0.258719	1.03226
Lamb/mutton intake	multiple sclerosis severity	Weighted mode	26	-0.77962	0.636943	0.232362	-2.02803	0.468788	0.45858	0.131595	1.59806
Lamb/mutton intake	multiple sclerosis severity	Simple mode	26	-0.666447	0.73061	0.370387	-2.09844	0.765548	0.51353	0.122647	2.15017
Milk intake	multiple sclerosis severity	Inverse variance weighted (multiplicative random effects)	20	0.00475999	0.208797	0.981812	-0.404483	0.414003	1.00477	0.667322	1.51286
Milk intake	multiple sclerosis severity	MR Egger	20	0.433478	0.534963	0.428354	-0.615049	1.48201	1.54261	0.540614	4.40176
Milk intake	multiple sclerosis severity	Weighted median	20	0.0373071	0.319238	0.906968	-0.588399	0.663013	1.03801	0.555216	1.94063
Milk intake	multiple sclerosis severity	Weighted mode	20	-0.188686	0.638263	0.770723	-1.43968	1.06231	0.828046	0.237003	2.89304
Milk intake	multiple sclerosis severity	Simple mode	20	-0.355718	0.625151	0.576013	-1.58101	0.869577	0.70067	0.205766	2.3859
Non-oily fish intake	multiple sclerosis severity	Inverse variance weighted (multiplicative random effects)	11	-0.524037	0.276275	0.0578548	-1.06554	0.0174616	0.592125	0.344543	1.01761
Non-oily fish intake	multiple sclerosis severity	MR Egger	11	0.428916	1.49475	0.780648	-2.50079	3.35863	1.53559	0.0820199	28.7497
Non-oily fish intake	multiple sclerosis severity	Weighted median	11	0.0166972	0.42953	0.968991	-0.825181	0.858575	1.01684	0.438156	2.3598
Non-oily fish intake	multiple sclerosis severity	Weighted mode	11	0.0627623	0.585343	0.916733	-1.08451	1.21004	1.06477	0.338067	3.3536
Non-oily fish intake	multiple sclerosis severity	Simple mode	11	-0.0177427	0.698023	0.980221	-1.38587	1.35038	0.982414	0.250107	3.8589
Oily fish intake	multiple sclerosis severity	Inverse variance weighted (multiplicative random effects)	52	-0.188316	0.113127	0.0959851	-0.410046	0.0334136	0.828353	0.66362	1.03398
Oily fish intake	multiple sclerosis severity	MR Egger	52	0.226351	0.504654	0.655711	-0.762772	1.21547	1.25402	0.466372	3.37189
Oily fish intake	multiple sclerosis severity	Weighted median	52	-0.0907907	0.177658	0.609322	-0.439001	0.257419	0.913209	0.64468	1.29359
Oily fish intake	multiple sclerosis severity	Weighted mode	52	-0.0651488	0.307049	0.832814	-0.666964	0.536667	0.936928	0.513264	1.7103
Oily fish intake	multiple sclerosis severity	Simple mode	52	-0.0918867	0.35369	0.796068	-0.785119	0.601345	0.912208	0.456066	1.82457
Pork intake	multiple sclerosis severity	Inverse variance weighted (multiplicative random effects)	11	-0.164709	0.432388	0.703255	-1.01219	0.682771	0.84814	0.363422	1.97936
Pork intake	multiple sclerosis severity	MR Egger	11	-3.72064	2.7899	0.215098	-9.18885	1.74757	0.0242185	0.000102172	5.74066
Pork intake	multiple sclerosis severity	Weighted median	11	-0.248072	0.520612	0.633718	-1.26847	0.772328	0.780304	0.281261	2.1648
Pork intake	multiple sclerosis severity	Weighted mode	11	-0.279641	0.812678	0.737898	-1.87249	1.31321	0.756055	0.15374	3.71808
Pork intake	multiple sclerosis severity	Simple mode	11	-0.367288	0.846703	0.673653	-2.02683	1.29225	0.69261	0.131753	3.64097
Poultry intake	multiple sclerosis severity	Inverse variance weighted (multiplicative random effects)	7	0.51886	0.375512	0.167051	-0.217143	1.25486	1.68011	0.804815	3.50735
Poultry intake	multiple sclerosis severity	MR Egger	7	7.75522	12.605	0.56531	-16.9505	32.4609	2333.71	4.35e-08	125000000000000
Poultry intake	multiple sclerosis severity	Weighted median	7	0.53831	0.586526	0.358727	-0.611282	1.6879	1.71311	0.542655	5.40812
Poultry intake	multiple sclerosis severity	Weighted mode	7	0.407884	0.8146	0.634404	-1.18873	2.0045	1.50363	0.304607	7.42238
Poultry intake	multiple sclerosis severity	Simple mode	7	0.395172	0.897557	0.675156	-1.36404	2.15438	1.48464	0.255626	8.62257
Processed meat intake	multiple sclerosis severity	Inverse variance weighted (multiplicative random effects)	21	-0.112028	0.194891	0.56541	-0.494014	0.269958	0.894019	0.610172	1.30991
Processed meat intake	multiple sclerosis severity	MR Egger	21	0.118511	0.97223	0.904261	-1.78706	2.02408	1.12582	0.167452	7.56916
Processed meat intake	multiple sclerosis severity	Weighted median	21	0.03848	0.278138	0.889965	-0.50667	0.58363	1.03923	0.602499	1.79253
Processed meat intake	multiple sclerosis severity	Weighted mode	21	-0.0296414	0.484871	0.95186	-0.97999	0.920707	0.970794	0.375315	2.51106
Processed meat intake	multiple sclerosis severity	Simple mode	21	-0.00519817	0.500751	0.99182	-0.98667	0.976274	0.994815	0.372816	2.65455
Salad / raw vegetable intake	multiple sclerosis severity	Inverse variance weighted (multiplicative random effects)	11	-0.0878974	0.402128	0.826977	-0.876068	0.700273	0.915855	0.416417	2.0143
Salad / raw vegetable intake	multiple sclerosis severity	MR Egger	11	1.73151	2.19895	0.45127	-2.57843	6.04145	5.64919	0.0758933	420.503
Salad / raw vegetable intake	multiple sclerosis severity	Weighted median	11	-0.642635	0.546997	0.240058	-1.71475	0.429479	0.525905	0.180009	1.53646
Salad / raw vegetable intake	multiple sclerosis severity	Weighted mode	11	-0.825235	0.79811	0.3255	-2.38953	0.739061	0.438132	0.0916727	2.09397
Salad / raw vegetable intake	multiple sclerosis severity	Simple mode	11	-0.810779	0.932796	0.405121	-2.63906	1.0175	0.444512	0.0714285	2.76627
Selenium	multiple sclerosis severity	Inverse variance weighted (multiplicative random effects)	7	0.678535	3.38217	0.840995	-5.95052	7.30759	1.97099	0.0026045	1491.57
Selenium	multiple sclerosis severity	MR Egger	7	21.3845	9.2814	0.0694235	3.19296	39.576	1937189481	24.3604	1.54049e+17
Selenium	multiple sclerosis severity	Weighted median	7	2.73964	4.26529	0.520671	-5.62032	11.0996	15.4814	0.00362347	66145.2
Selenium	multiple sclerosis severity	Weighted mode	7	6.81973	6.76468	0.3523	-6.43904	20.0785	915.738	0.00159795	5.24784e+08
Selenium	multiple sclerosis severity	Simple mode	7	6.81973	6.59933	0.341261	-6.11496	19.7544	915.738	0.00220956	3.79523e+08
Tea intake	multiple sclerosis severity	Inverse variance weighted (multiplicative random effects)	32	-0.00691633	0.127967	0.956897	-0.257731	0.243899	0.993108	0.772803	1.27621
Tea intake	multiple sclerosis severity	MR Egger	32	-0.0544128	0.291375	0.853118	-0.625508	0.516683	0.947041	0.534989	1.67646
Tea intake	multiple sclerosis severity	Weighted median	32	-0.0112	0.175023	0.948977	-0.354244	0.331844	0.988862	0.701703	1.39354
Tea intake	multiple sclerosis severity	Weighted mode	32	-0.0327686	0.192653	0.866043	-0.410368	0.344831	0.967762	0.663406	1.41175
Tea intake	multiple sclerosis severity	Simple mode	32	0.14415	0.315609	0.651044	-0.474443	0.762744	1.15506	0.622232	2.14415
Vitamin A	multiple sclerosis severity	Wald ratio	1	6.93937	6.98772	0.320671	-6.75657	20.6353	1032.12	0.00116322	9.15796e+08
Vitamin B	multiple sclerosis severity	Inverse variance weighted (multiplicative random effects)	13	-0.500946	1.33762	0.708028	-3.12268	2.12079	0.605957	0.0440391	8.3377
Vitamin B	multiple sclerosis severity	MR Egger	13	0.787315	4.96133	0.876789	-8.9369	10.5115	2.19749	0.000131448	36736.6
Vitamin B	multiple sclerosis severity	Weighted median	13	0.240602	2.25074	0.914869	-4.17084	4.65204	1.27201	0.0154393	104.799
Vitamin B	multiple sclerosis severity	Weighted mode	13	1.29125	3.71467	0.734156	-5.98951	8.572	3.63731	0.0025049	5281.66
Vitamin B	multiple sclerosis severity	Simple mode	13	1.473	3.75687	0.701872	-5.89047	8.83648	4.36232	0.00276568	6880.7
Vitamin C	multiple sclerosis severity	Wald ratio	1	-6.36677	3.60013	0.07698	-13.423	0.689481	0.00171771	1.48e-06	1.99268
Vitamin D	multiple sclerosis severity	Inverse variance weighted (multiplicative random effects)	11	-0.282611	1.93521	0.883893	-4.07562	3.5104	0.753813	0.0169817	33.4616
Vitamin D	multiple sclerosis severity	MR Egger	11	-0.00177262	8.63076	0.999841	-16.9181	16.9145	0.998229	4.49e-08	2.21761e+07
Vitamin D	multiple sclerosis severity	Weighted median	11	0.0446498	2.59214	0.986257	-5.03595	5.12525	1.04566	0.00650003	168.216
Vitamin D	multiple sclerosis severity	Weighted mode	11	-0.993112	4.32518	0.823022	-9.47046	7.48424	0.370422	7.71e-05	1779.77
Vitamin D	multiple sclerosis severity	Simple mode	11	-0.993112	4.19927	0.817821	-9.22368	7.23746	0.370422	9.87e-05	1390.56
Vitamin E	multiple sclerosis severity	Inverse variance weighted (multiplicative random effects)	10	-3.4586	2.78501	0.214287	-8.91721	2.00002	0.0314739	0.000134061	7.3892
Vitamin E	multiple sclerosis severity	MR Egger	10	-16.3506	9.07185	0.109162	-34.1314	1.43026	7.93e-08	1.5e-15	4.17977
Vitamin E	multiple sclerosis severity	Weighted median	10	-3.30962	3.13433	0.291003	-9.45292	2.83368	0.0365301	7.85e-05	17.0079
Vitamin E	multiple sclerosis severity	Weighted mode	10	-2.95654	5.16342	0.580941	-13.0768	7.16377	0.0519987	2.09e-06	1291.77
Vitamin E	multiple sclerosis severity	Simple mode	10	-3.17036	5.20717	0.55768	-13.3764	7.03569	0.0419884	1.55e-06	1136.48
Water intake	multiple sclerosis severity	Inverse variance weighted (multiplicative random effects)	36	-0.161555	0.170239	0.342625	-0.495222	0.172113	0.85082	0.609435	1.18781
Water intake	multiple sclerosis severity	MR Egger	36	0.47797	0.46743	0.313742	-0.438193	1.39413	1.6128	0.645201	4.03148
Water intake	multiple sclerosis severity	Weighted median	36	-0.0183769	0.248524	0.941055	-0.505484	0.46873	0.981791	0.603214	1.59796
Water intake	multiple sclerosis severity	Weighted mode	36	0.051433	0.298289	0.864095	-0.533214	0.63608	1.05278	0.586716	1.88906
Water intake	multiple sclerosis severity	Simple mode	36	-0.202977	0.506995	0.69133	-1.19669	0.790734	0.816297	0.302193	2.20501
Zinc	multiple sclerosis severity	Inverse variance weighted (fixed effects)	3	4.98431	2.87262	0.0827214	-0.646024	10.6146	146.102	0.524125	40726.5
Zinc	multiple sclerosis severity	MR Egger	3	6.79946	8.36608	0.565531	-9.59805	23.197	897.362	6.79e-05	11866283176
Zinc	multiple sclerosis severity	Weighted median	3	5.21261	3.63979	0.15211	-1.92138	12.3466	183.573	0.146404	230178
Zinc	multiple sclerosis severity	Weighted mode	3	5.7537	4.21733	0.305708	-2.51227	14.0197	315.355	0.0810843	1.22649e+06
Zinc	multiple sclerosis severity	Simple mode	3	5.88121	4.20199	0.296569	-2.35469	14.1171	358.244	0.0949228	1.35203e+06

## Sheet: Table S8
Table S8: Results of Cochrane’s Q test between dietary composition and multiple sclerosis severity.
exposure	outcome	method	Q	Q_df	Q_pval
Alcoholic drinks per week	multiple sclerosis severity	Inverse variance weighted	15.7639	28	0.969187
Beef intake	multiple sclerosis severity	Inverse variance weighted	7.46517	11	0.76026
Bread intake	multiple sclerosis severity	Inverse variance weighted	37.8273	26	0.0628329
Calcium	multiple sclerosis severity	Inverse variance weighted	6.31105	3	0.0974195
Cereal intake	multiple sclerosis severity	Inverse variance weighted	21.2573	33	0.942912
Cheese intake	multiple sclerosis severity	Inverse variance weighted	50.4472	53	0.574158
Coffee intake	multiple sclerosis severity	Inverse variance weighted	32.8434	34	0.524201
Cooked vegetable intake	multiple sclerosis severity	Inverse variance weighted	14.7981	14	0.392093
Dried fruit intake	multiple sclerosis severity	Inverse variance weighted	44.6476	34	0.104605
Fish oil (including cod liver oil)	multiple sclerosis severity	Inverse variance weighted	2.80704	3	0.422343
Folic acid or Folate	multiple sclerosis severity	Inverse variance weighted	1.01778	1	0.313047
Fresh fruit intake	multiple sclerosis severity	Inverse variance weighted	59.372	48	0.125743
Lamb/mutton intake	multiple sclerosis severity	Inverse variance weighted	28.757	25	0.274201
Milk intake	multiple sclerosis severity	Inverse variance weighted	16.1715	19	0.645807
Non-oily fish intake	multiple sclerosis severity	Inverse variance weighted	7.48555	10	0.678947
Oily fish intake	multiple sclerosis severity	Inverse variance weighted	41.016	51	0.839986
Pork intake	multiple sclerosis severity	Inverse variance weighted	12.7303	10	0.239144
Poultry intake	multiple sclerosis severity	Inverse variance weighted	4.59137	6	0.597183
Processed meat intake	multiple sclerosis severity	Inverse variance weighted	20.0414	20	0.455341
Salad / raw vegetable intake	multiple sclerosis severity	Inverse variance weighted	9.76726	10	0.461144
Selenium	multiple sclerosis severity	Inverse variance weighted	8.24784	6	0.220503
Tea intake	multiple sclerosis severity	Inverse variance weighted	35.4998	31	0.264423
Vitamin B	multiple sclerosis severity	Inverse variance weighted	8.25797	12	0.76466
Vitamin D	multiple sclerosis severity	Inverse variance weighted	10.8032	10	0.373054
Vitamin E	multiple sclerosis severity	Inverse variance weighted	14.611	9	0.102192
Water intake	multiple sclerosis severity	Inverse variance weighted	44.0685	35	0.139959
Zinc	multiple sclerosis severity	Inverse variance weighted	0.525514	2	0.768929

## Sheet: Table S9
Table S9: Results of MR-Egger intercept test between dietary composition and multiple sclerosis severity.
exposure	outcome	egger_intercept	se	pval
Alcoholic drinks per week	multiple sclerosis severity	0.00042289	0.00354137	0.905831
Beef intake	multiple sclerosis severity	-0.00468053	0.0191065	0.811433
Bread intake	multiple sclerosis severity	0.00959285	0.0134806	0.483299
Calcium	multiple sclerosis severity	-0.0399408	0.0316656	0.334383
Cereal intake	multiple sclerosis severity	-0.00290908	0.00977923	0.768027
Cheese intake	multiple sclerosis severity	-0.00743688	0.00791257	0.351624
Coffee intake	multiple sclerosis severity	0.00703548	0.00461131	0.136612
Cooked vegetable intake	multiple sclerosis severity	0.0408223	0.0364058	0.282441
Dried fruit intake	multiple sclerosis severity	-0.00523939	0.0121564	0.669273
Fish oil (including cod liver oil)	multiple sclerosis severity	0.0363932	0.04116	0.469869
Folic acid or Folate	multiple sclerosis severity	NA	NA	NA
Fresh fruit intake	multiple sclerosis severity	0.00653576	0.00725609	0.372325
Lamb/mutton intake	multiple sclerosis severity	0.0258179	0.0112749	0.0311202
Milk intake	multiple sclerosis severity	-0.00836438	0.0094572	0.388117
Non-oily fish intake	multiple sclerosis severity	-0.0119665	0.0183367	0.530329
Oily fish intake	multiple sclerosis severity	-0.00624678	0.00736106	0.400135
Pork intake	multiple sclerosis severity	0.0360842	0.0279901	0.229483
Poultry intake	multiple sclerosis severity	-0.0784864	0.136636	0.590558
Processed meat intake	multiple sclerosis severity	-0.00353246	0.0145796	0.811153
Salad / raw vegetable intake	multiple sclerosis severity	-0.0188742	0.0224152	0.421583
Selenium	multiple sclerosis severity	-0.0427187	0.0182002	0.0657923
Tea intake	multiple sclerosis severity	0.0010286	0.00564715	0.856694
Vitamin B	multiple sclerosis severity	-0.00427968	0.0155871	0.788738
Vitamin D	multiple sclerosis severity	-0.000622206	0.01858	0.974016
Vitamin E	multiple sclerosis severity	0.0338334	0.0227968	0.17607
Water intake	multiple sclerosis severity	-0.0102841	0.0070174	0.151968
Zinc	multiple sclerosis severity	-0.00569335	0.0246454	0.855469

## Sheet: Table S10
Table S10: Results of MR-PRESSO test between dietary composition and multiple sclerosis severity.
exposure	outcome	beta (raw)	sd (raw)	P value (raw)	beta (Outlier-corrected)	sd (Outlier-corrected)	P value (Outlier-corrected)	P value (Global Test)
Alcoholic drinks per week	multiple sclerosis severity	0.178529	0.0765049	0.0260618	NA	NA	NA	0.968
Beef intake	multiple sclerosis severity	0.111985	0.229727	0.632536	NA	NA	NA	0.71
Bread intake	multiple sclerosis severity	0.226614	0.178881	0.214648	NA	NA	NA	0.163
Calcium	multiple sclerosis severity	2.62306	2.6556	0.3961	NA	NA	NA	0.181
Cereal intake	multiple sclerosis severity	-0.13194	0.116727	0.264752	NA	NA	NA	0.973
Cheese intake	multiple sclerosis severity	0.103862	0.0990901	0.298507	NA	NA	NA	0.696
Coffee intake	multiple sclerosis severity	0.0723764	0.130417	0.582091	NA	NA	NA	0.616
Cooked vegetable intake	multiple sclerosis severity	0.041651	0.289818	0.887521	NA	NA	NA	0.463
Dried fruit intake	multiple sclerosis severity	-0.00998042	0.172176	0.95405	NA	NA	NA	0.297
Fish oil (including cod liver oil)	multiple sclerosis severity	0.739856	0.924256	0.481955	NA	NA	NA	0.486
Folic acid or Folate	multiple sclerosis severity	NA	NA	NA	NA	NA	NA	NA
Fresh fruit intake	multiple sclerosis severity	0.196697	0.223245	0.382178	NA	NA	NA	0.035
Iron	multiple sclerosis severity	NA	NA	NA	NA	NA	NA	NA
Lamb/mutton intake	multiple sclerosis severity	-0.240172	0.235068	0.314823	NA	NA	NA	0.328
Milk intake	multiple sclerosis severity	0.039595	0.20291	0.847255	NA	NA	NA	0.679
Non-oily fish intake	multiple sclerosis severity	-0.524037	0.276275	0.0870812	NA	NA	NA	0.669
Oily fish intake	multiple sclerosis severity	-0.125808	0.106021	0.239899	NA	NA	NA	0.779
Pork intake	multiple sclerosis severity	-0.152726	0.370637	0.687006	NA	NA	NA	0.321
Poultry intake	multiple sclerosis severity	0.266459	0.398505	0.525149	NA	NA	NA	0.428
Processed meat intake	multiple sclerosis severity	-0.200113	0.200855	0.329932	NA	NA	NA	0.293
Salad / raw vegetable intake	multiple sclerosis severity	0.0118333	0.234155	0.960173	NA	NA	NA	0.852
Selenium	multiple sclerosis severity	-0.017757	2.98901	0.995426	NA	NA	NA	0.306
Tea intake	multiple sclerosis severity	0.0531425	0.120408	0.661395	NA	NA	NA	0.255
Vitamin A	multiple sclerosis severity	NA	NA	NA	NA	NA	NA	NA
Vitamin B	multiple sclerosis severity	-0.418174	1.15398	0.722484	NA	NA	NA	0.867
Vitamin C	multiple sclerosis severity	NA	NA	NA	NA	NA	NA	NA
Vitamin D	multiple sclerosis severity	1.55459	1.79793	0.402903	NA	NA	NA	0.271
Vitamin E	multiple sclerosis severity	-1.98864	2.63667	0.46416	NA	NA	NA	0.014
Water intake	multiple sclerosis severity	-0.153163	0.153295	0.323733	NA	NA	NA	0.269
Zinc	multiple sclerosis severity	NA	NA	NA	NA	NA	NA	NA

[truncated: 1 more sheets: Table S11]
